# Supplementary material for: Anti-Dengue: A Machine Learning-Assisted Prediction of Small Molecule Antivirals against Dengue Virus and Implications in Drug Repurposing
Source: Viruses. 2023 Dec 27;16(1):45. doi: 10.3390/v16010045 (PMC10818795; doi:10.3390/v16010045)
Supplement: Supplementary file 1 [file viruses-16-00045-s001.zip]

Archive with 1 entries (1 files):
- viruses-2673788-supplementary.xlsx
