# Supplementary material for: Anti-Dengue: A Machine Learning-Assisted Prediction of Small Molecule Antivirals against Dengue Virus and Implications in Drug Repurposing
Source: Viruses. 2023 Dec 27;16(1):45. doi: 10.3390/v16010045 (PMC10818795; doi:10.3390/v16010045)
Supplement: Supplementary file 1 [file viruses-16-00045-s001.zip › viruses-2673788-supplementary.xlsx]

## Sheet: Legends
Supplementary Tables
Supplementary Table S1.Table showing the drugs/chemicals taken from DrugRepV database targeting Dengue virus used for the development of predictive models
Supplementary Table S2.Table showing the top 100 selected features for dengue virus from 3 different Recurssive feature elimination techniques i.e, Support Vector regression, Decision Tree regression and Perceptron method.
Supplementary Table S3.The statistical measures of performance of the all the predictive models developed for dengue virus using support vector machine (SVM), random forest (RF), k-nearest neighbour (kNN), artificial neural network (ANN) and deep neural network (DNN) machine-learning techniques utilizing support vector regression (SVR), decision tree regression (DTR) and perceptron method (PCT) b…
Supplementary Table S4.The data of actual versus predicted pIC50 values used as independent validation set in best performing SVM model
Supplementary Table S5. The input data for applicability domain analysis of predictive models developed for dengue virus
Supplementary Table S6. The data of actual versus predicted pIC50 values used in models’ development for dengue virus
Supplementary Table S7. The data of actual versus predicted pIC50 values of decoy datasets for dengue virus
Supplementary Table S8. The datasets are clustered into bins using a binning clustering algorithm with similarity cut-off of 0.6 for dengue virus.

## Sheet: Table_S1
Supplementary Table S1.Table showing the drugs/chemicals taken from DrugRepV database targeting Dengue virus used for the development of predictive models
DrugRepV IDS	SMILES	Molar concentration	pIC50
DrugRepV_6243	OC1=NC(SCC2=CC(=CC=C2)N(=O)=O)=NC2=C1N=CN2	9.8e-05	4.00877
DrugRepV_6141	NC1=NC2=C(N=CN2C2OC(CO)C(O)C2O)C(N)=N1	2.7e-05	4.56864
DrugRepV_6246	NC1=CC=C(C=C1)S(=O)(=O)C1=CC=C(NC(=O)C2=CN=CC=C2)C=C1	0.0005	3.30103
DrugRepV_6244	NC1=C(SCC2=CSC(=N2)C2=CC=C(Cl)C=C2)C=CC=C1	3.1e-05	4.50864
DrugRepV_6088	FC1=CC=C(NC(=O)C2=CC=CC=C2C(=O)NCC2=CC=C(C=C2)C2=CSC=C2)C=C1	1.6e-05	4.79588
DrugRepV_6086	FC1=CC=C(NC(=O)C2=CC=CC=C2C(=O)NCC2=C(C=CC=C2)C2=CSC=C2)C=C1	3e-06	5.52288
DrugRepV_6074	FC1=CC=C(NC(=O)C2=C(N=CC=N2)C(=O)NCC2=CC=C(C=C2)C2=CSC=C2)C=C1	0.000116	3.93554
DrugRepV_6072	FC1=CC=C(NC(=O)C2=C(N=CC=N2)C(=O)NCC2=C(C=CC=C2)C2=CSC=C2)C=C1	2.4e-05	4.61979
DrugRepV_5599	COCCOC1=C(C=C2C(=C1)C(=NC=N2)NC3=CC=CC(=C3)C#C)OCCOC	1.3e-06	5.88606
DrugRepV_6097	COCCCN1C(=C(C2=NC3=CC=CC=C3N=C21)C(=O)NC4CCCC4)N	0.000157	3.8041
DrugRepV_6160	COCC1=CC(=CC(OC)=C1OC)C1=CC(=O)C2=C(O1)C=C(OC)C(OC)=C2O	1.11084e-05	4.95435
DrugRepV_7905	COC1=CC=C(C=C1)CN2C=NC3=C2N=CN=C4C3=NC(=O)N4CC5=CC=C(C=C5)OC	3.6e-06	5.4437
DrugRepV_6169	COC1=CC=C(C=C1)C1=NN(C(C1)C1=CC=C(O)C(OC)=C1)C1=NC(=CS1)C1=CC=C(Cl)C=C1	7.9e-07	6.10237
DrugRepV_6171	COC1=CC=C(C=C1)C1=NN(C(C1)C1=CC=C(O)C(OC)=C1)C1=NC(=CS1)C1=CC=C(C=C1)C1=CC=CC=C1	3.79e-06	5.42136
DrugRepV_6174	COC1=CC=C(C=C1)C(\C)=N\NC1=NC(=CS1)C1=CC=C(C=C1)C1=CC=CC=C1	1.77e-05	4.75203
DrugRepV_6161	COC1=CC(=CC(=C1OC)O)C2=CC(=O)C3=C(C(=C(C=C3O2)OC)OC)O	1.50129e-05	4.82354
DrugRepV_6194	COC1=C(C=C(C=C1)C(C2=C(C3=CC=CC=C3OC2=O)O)C4=C(C5=CC=CC=C5OC4=O)O)CSC6=NC7=CC=CC=C7S6	1.18e-05	4.92812
DrugRepV_5861	CNCCC(C1=CC=CC=C1)OC2=CC=C(C=C2)C(F)(F)F	3.8e-07	6.42022
DrugRepV_5930	CN1CCN(CC1)CCCN2C3=CC=CC=C3SC4=C2C=C(C=C4)Cl.CS(=O)(=O)O.CS(=O)(=O)O	8.8e-08	7.05552
DrugRepV_5931	CN1CCN(CC1)CCCN2C3=CC=CC=C3SC4=C2C=C(C=C4)Cl.C(=CC(=O)O)C(=O)O.C(=CC(=O)O)C(=O)O	1.37e-07	6.86328
DrugRepV_5726	CN1CCC2=CC(=C3C=C2C1CC4=CC=C(C=C4)OC5=C6C(CC7=CC(=C(C=C7)O)O3)N(CCC6=CC(=C5O)OC)C)OC	5.5e-07	6.25964
DrugRepV_5724	CN1C2CCC1CC(C2)OC(C3=CC=CC=C3)C4=CC=C(C=C4)Cl	1.33e-06	5.87615
DrugRepV_6242	CN1C=NC(C1CC1=C2N=CN(CC3=CC=CC=C3)C2=NC(N)=N1)N(=O)=O	2.8e-05	4.55284
DrugRepV_6251	CN1C(CN2C=NC(Cl)=C2Cl)=NN=C1SCC1=CC=C(Cl)C=C1	0.0001	4
DrugRepV_6224	ClC1=CC2=C(C=C1)N(CC=C)C1=C(C=CC=C1)C2=O	1.25e-05	4.90309
DrugRepV_6249	ClC1=CC=C(C=NC2=CC=C(C=C2)C2=NN=C(O2)SCC(=O)NC2=C(C=CC=C2)N(=O)=O)C=C1	0.000376	3.42481
DrugRepV_6253	ClC1=C(Cl)N(CC2=NN=C(O2)SCC(=O)C2=CC=C(Cl)C=C2)C=N1	0.0001	4
DrugRepV_6254	ClC1=C(Cl)N(CC2=NC(NC(=O)NC3=C(Cl)C=CC=C3)=CS2)C=N1	3.2e-05	4.49485
DrugRepV_8291	CCOCC1=CN(N=N1)C1=CC=CC(=C1)S(=O)(=O)NC1=CC=CC(=C1)C(=O)OCC	4.3e-06	5.36653
DrugRepV_8290	CCOCC1=CN(N=N1)C1=CC=CC(=C1)S(=O)(=O)NC1=C(C=CC=C1)N1CCOCC1	5.3e-06	5.27572
DrugRepV_8284	CCOCC1=CN(N=N1)C1=CC=C(NC(=O)NC2=CC(F)=CC=C2)C=C1	0.000145	3.83863
DrugRepV_6245	CCNC(C)(C)C(c1ccc(cc1)Br)SS	7e-05	4.1549
DrugRepV_6247	CCN1C(=O)\C(S\C1=N\NC1=NC=C(CC(=O)NC2=C(C)C=CC=C2)S1)=C/NC1=CC=CC=C1	0.000179	3.74715
DrugRepV_6205	CCN1\C(OC2=C1C1=C(C=CC=C1)C=C2)=C\C=C\C1=[N+](CC)C2=C(O1)C=CC1=CC=CC=C21	2.7e-05	4.56864
DrugRepV_5600	CCN(CC)CCNC(=O)C1=C(NC(=C1C)C=C2C3=C(C=CC(=C3)F)NC2=O)C	2.3e-07	6.63827
DrugRepV_5717	CCN(CC)CCCC(C)NC1=C2C=C(C=CC2=NC3=C1C=CC(=C3)Cl)OC	5.3e-07	6.27572
DrugRepV_5721	CCN(CC)CC1CCN(CC1)C2=NC=C3C(=N2)C(=NC=N3)NC4=CC(=C(C=C4)F)Cl.Cl.Cl	9e-07	6.04576
DrugRepV_5911	CCN(CC)CC1=C(C=CC(=C1)NC2=C3C=CC(=CC3=NC=C2)Cl)O	7.41e-06	5.13018
DrugRepV_6129	CCCN(CCOC1=C(C=C(C=C1Cl)Cl)Cl)C(=O)N2C=CN=C2.C(S(=O)(=O)[O-])(I)I.[Na+]	7.81475e-05	4.10708
DrugRepV_6474	CCCCCCCCCN1CC(C(C(C1CO)O)O)O	1e-06	6
DrugRepV_8289	CCCCCCCCCC1=CN(N=N1)C1=CC=C(NC(=O)NC2=C(C=CC=C2)C(F)(F)F)C=C1	2.7e-06	5.56864
DrugRepV_5719	CCCCCCC1C(C(OC(=O)C(C(OC1=O)C)NC(=O)C2=C(C(=CC=C2)NC=O)O)C)OC(=O)CC(C)C	8e-08	7.09691
DrugRepV_6346	CCCCCC=CCC=CCC=CCC=CCCCC(=O)NC1=CC=C(C=C1)O	3.6e-06	5.4437
DrugRepV_8293	CCCCC1=CN(N=N1)C1=CC=CC(=C1)S(=O)(=O)NC1=C(NS(C)(=O)=O)C=CC=C1	8.3e-06	5.08092
DrugRepV_8286	CCCCC1=CN(N=N1)C1=CC=C(NC(=O)NC2=CC(F)=CC=C2)C=C1	1.05e-05	4.97881
DrugRepV_8287	CCCCC1=CN(N=N1)C1=CC=C(NC(=O)NC2=C(NS(C)(=O)=O)C=CC=C2)C=C1	2.5e-06	5.60206
DrugRepV_5743	CCCC(C(=O)C(=O)NC1CC1)NC(=O)C2C3CCCC3CN2C(=O)C(C(C)(C)C)NC(=O)C(C4CCCCC4)NC(=O)C5=NC=CN=C5	2.45e-05	4.61083
DrugRepV_5637	CCCC(=O)OC1CN2CCC(C2C(C1O)O)O	6.6e-08	7.18046
DrugRepV_6110	CCC1CC2CC3(C1N(C2)CCC4=C3NC5=C4C=C(C=C5)OC)C(=O)OC	2.74101e-05	4.56209
DrugRepV_6101	CCC(CC)(CCCCCCN1CC(C(C(C1CO)O)O)O)O	4.5e-06	5.34679
DrugRepV_5848	CCC(C1C(CC(C(O1)C(C)C(C(C)C(=O)C(CC)C2C(CC(C3(O2)C=CC(C4(O3)CCC(O4)(C)C5CCC(C(O5)C)(CC)O)O)C)C)O)C)C)C(=O)O	5e-08	7.30103
DrugRepV_6436	CCC(C)C(C(=O)NC(CS)C(=O)NC(CC1=CC=CC=C1)C(=O)NC(CCCNC(=N)N)C(=O)NC(CC(=O)N)C(=O)NC(CO)C(=O)NC(CCSC)C(=O)NC(CC(=O)O)C(=O)NC(C(C)O)C(=O)O)NC(=O)C(C)NC(=O)C(C)NC(=O)C(C)NC(=O)C(CCCCN)NC(=O)C(CC(=O)O)NC(=O)C(CS)NC(=O)C(CCC(=O)O)NC(=O)C(CS)NC(=O)C(C(C)CC)NC(=O)C(CCC(=O)N)NC(=O)C(C(C)O)NC(=O)CNC(=O)C(CS)NC(=O)C2CCCN2C(=O)C(CC(=O)O)NC(=O)C(CC(=O)O)NC(=O)C(CCC(=O)O)NC(=O)CNC(=O)C(CS)NC(=O)C(C(C)C)NC(=O)C…	2.66589e-10	9.57416
DrugRepV_5673	CCC(C)C(C(=O)NC(C(C)O)C(=O)NC(CC(C)C)C(=O)C1(CO1)C)NC(=O)C(C(C)CC)N(C)C(=O)C	7.4e-09	8.13077
DrugRepV_6147	CC1CCCC=CC2CC(CC2C(C=CC(=O)O1)O)O	5.46e-08	7.26281
DrugRepV_5733	CC1CCC2(CC3CC(O2)CC=C(C(C(C=CC=C4COC5C4(C(C=C(C5=NO)C)C(=O)O3)O)C)OC6CC(C(C(O6)C)O)OC)C)OC1C7CCCCC7	2.4e-06	5.61979
DrugRepV_6124	CC1CCC2(C(C3C(O2)CC4C3(CCC5C4CCC6C5(CCC(C6)O)C)C)C)NC1	8.2e-07	6.08619
DrugRepV_6156	CC1CC2=CC3=C(C(=C2C4=C(C5=C(C=C4CC1C)OCO5)OC)OC)OCO3	4.26e-05	4.37059
DrugRepV_6155	CC1CC2=CC3=C(C(=C2C4=C(C(=C(C=C4CC1C)OC)OC)OC)OC)OCO3	3.4e-05	4.46852
DrugRepV_6154	CC1CC2=CC(=C(C(=C2C3=C(C(=C(C=C3CC1C)OC)OC)OC)OC)OC)OC	2.81e-05	4.55129
DrugRepV_5723	CC1CC=CC=CC(C(CC(C(C(C(CC(=O)O1)OC(=O)C)OC)OC2C(C(C(C(O2)C)OC3CC(C(C(O3)C)O)(C)O)N(C)C)O)CC=O)C)OC4CCC(C(O4)C)N(C)C	9.1e-07	6.04096
DrugRepV_6217	CC1C2C(C3C(C(=O)C(=C(C3(C(=O)C2=C(C4=C1C=CC=C4O)O)O)O)C(=O)N)N(C)C)O	4e-05	4.39794
DrugRepV_5714	CC1C(C2C(C(O1)CO2)OC3C(C(C(C(O3)CO)OS(=O)(=O)O)OC)O)O.CC1C(C2C(C(O1)CO2)OC3C(C(C(C(O3)CO)OS(=O)(=O)O)OC)O)OS(=O)(=O)O.CC1C(C(C(C(O1)COS(=O)(=O)O)OC2C(C(C(C(O2)CO)O)OC)OS(=O)(=O)O)O)OS(=O)(=O)O	1e-08	8
DrugRepV_5789	CC1C(C(CC(O1)OC2CCC3(C(C2)CCC4C3CC(C5(C4(CCC5C6=CC(=O)OC6)O)C)O)C)O)OC7CC(C(C(O7)C)OC8CC(C(C(O8)C)OC9C(C(C(C(O9)CO)O)O)O)OC(=O)C)O	3e-08	7.52288
DrugRepV_6096	CC1C(C(CC(O1)OC2CC(CC3=C(C4=C(C(=C23)O)C(=O)C5=C(C4=O)C=CC=C5OC)O)(C(=O)CO)O)N)O	1.2e-06	5.92082
DrugRepV_6263	CC1C(C(C(C(O1)OCC2C(C(C(C(O2)O)OS(=O)(=O)O)OS(=O)(=O)O)OS(=O)(=O)O)OS(=O)(=O)O)OS(=O)(=O)O)O	6.0556e-06	5.21784
DrugRepV_6090	CC1=NNC(=C1)C1=C(NC(=O)C2=CC=CC=C2C(=O)NC2=CC=C(F)C=C2)C=CC=C1	0.00012	3.92082
DrugRepV_6078	CC1=NNC(=C1)C1=C(NC(=O)C2=CC=CC=C2C(=O)NC2=CC=C(F)C=C2)C=CC(C)=C1	5e-07	6.30103
DrugRepV_6091	CC1=NNC(=C1)C1=C(NC(=O)C2=CC=CC=C2C(=O)NC2=CC=C(C)C=C2)C=CC=C1	1.41e-05	4.85078
DrugRepV_6080	CC1=NNC(=C1)C1=C(NC(=O)C2=CC=CC=C2C(=O)NC2=CC=C(C)C=C2)C=CC(C)=C1	2.9e-05	4.5376
DrugRepV_6076	CC1=NNC(=C1)C1=C(NC(=O)C2=C(N=CC=N2)C(=O)NC2=CC=C(F)C=C2)C=CC=C1	2.2e-06	5.65758
DrugRepV_6064	CC1=NNC(=C1)C1=C(NC(=O)C2=C(N=CC=N2)C(=O)NC2=CC=C(F)C=C2)C=CC(C)=C1	2.65e-05	4.57675
DrugRepV_6077	CC1=NNC(=C1)C1=C(NC(=O)C2=C(N=CC=N2)C(=O)NC2=CC=C(C)C=C2)C=CC=C1	3.4e-06	5.46852
DrugRepV_6065	CC1=NNC(=C1)C1=C(NC(=O)C2=C(N=CC=N2)C(=O)NC2=CC=C(C)C=C2)C=CC(C)=C1	5e-07	6.30103
DrugRepV_6117	CC1=NC2=C(C=CC3=C2C=CC4=C3N=C(C=C4NCCCN(C)C)C)C(=C1)NCCCN(C)C.Cl.Cl.Cl.Cl	4e-07	6.39794
DrugRepV_6083	CC1=CC=C(S1)C1=C(NC(=O)C2=CC=CC=C2C(=O)NC2=CC=C(F)C=C2)C=CC(C)=C1	2.9e-06	5.5376
DrugRepV_6082	CC1=CC=C(S1)C1=C(NC(=O)C2=CC=CC=C2C(=O)NC2=CC=C(C)C=C2)C=CC(C)=C1	2e-06	5.69897
DrugRepV_6093	CC1=CC=C(S1)C1=C(NC(=O)C2=C(NC(=O)C3=CC=C(F)C=C3)C=CC=C2)C=CC(C)=C1	3.2e-06	5.49485
DrugRepV_6069	CC1=CC=C(S1)C1=C(NC(=O)C2=C(N=CC=N2)C(=O)NC2=CC=C(C)C=C2)C=CC(C)=C1	0.000113	3.94692
DrugRepV_6089	CC1=CC=C(NC(=O)C2=CC=CC=C2C(=O)NCC2=CC=C(C=C2)C2=CSC=C2)C=C1	1.38e-05	4.86012
DrugRepV_6087	CC1=CC=C(NC(=O)C2=CC=CC=C2C(=O)NCC2=C(C=CC=C2)C2=CSC=C2)C=C1	3e-06	5.52288
DrugRepV_6084	CC1=CC=C(NC(=O)C2=CC=CC=C2C(=O)NC2=C(C=C(C)C=C2)C2=CSC=C2)C=C1	7e-07	6.1549
DrugRepV_6081	CC1=CC=C(NC(=O)C2=CC=CC=C2C(=O)NC2=C(C=C(C)C=C2)C2=CC=CS2)C=C1	1.4e-05	4.85387
DrugRepV_6075	CC1=CC=C(NC(=O)C2=C(N=CC=N2)C(=O)NCC2=CC=C(C=C2)C2=CSC=C2)C=C1	1.4e-05	4.85387
DrugRepV_6073	CC1=CC=C(NC(=O)C2=C(N=CC=N2)C(=O)NCC2=C(C=CC=C2)C2=CSC=C2)C=C1	4.8e-05	4.31876
DrugRepV_6067	CC1=CC=C(NC(=O)C2=C(N=CC=N2)C(=O)NC2=C(C=C(C)C=C2)C2=CC=CS2)C=C1	5e-07	6.30103
DrugRepV_6085	CC1=CC(C2=CSC=C2)=C(NC(=O)C2=CC=CC=C2C(=O)NC2=CC=C(F)C=C2)C=C1	3e-06	5.52288
DrugRepV_6092	CC1=CC(C2=CSC=C2)=C(NC(=O)C2=C(NC(=O)C3=CC=C(F)C=C3)C=CC=C2)C=C1	0.000116	3.93554
DrugRepV_6070	CC1=CC(C2=CSC=C2)=C(NC(=O)C2=C(N=CC=N2)C(=O)NC2=CC=C(F)C=C2)C=C1	2.1e-06	5.67778
DrugRepV_6079	CC1=CC(C2=CC=CS2)=C(NC(=O)C2=CC=CC=C2C(=O)NC2=CC=C(F)C=C2)C=C1	4e-06	5.39794
DrugRepV_6066	CC1=CC(C2=CC=CS2)=C(NC(=O)C2=C(N=CC=N2)C(=O)NC2=CC=C(F)C=C2)C=C1	4.6e-06	5.33724
DrugRepV_6094	CC1=CC(=C(NC(=O)C2=C(NC(=O)C3=CC=C(F)C=C3)C=CC=C2)C=C1)C1=CC=NC=C1	1.7e-05	4.76955
DrugRepV_6095	CC1=CC(=C(NC(=O)C2=C(NC(=O)C3=CC=C(F)C=C3)C=CC=C2)C=C1)C1=CC=CN=C1	2.3e-05	4.63827
DrugRepV_6248	CC1=C(SC(=N1)N1N=C(C=C1C1=CC=CC=C1)C1=CC=CC=C1)C(=O)\C=C\C1=CC=C(Cl)C(Cl)=C1	5.1e-05	4.29243
DrugRepV_5729	CC1=C(N(NC1=C2C=CC(=O)C=C2)C3=CC=C(C=C3)O)C4=CC=C(C=C4)OCCN5CCCCC5	1.5e-06	5.82391
DrugRepV_5756	CC1=C(C(CCC1)(C)C)C=CC(=CC=CC(=CC(=O)NC2=CC=C(C=C2)O)C)C	2e-06	5.69897
DrugRepV_5738	CC1=C(C(C(=C(N1)C)C(=O)OCCCN2CCC(CC2)(C3=CC=CC=C3)C4=CC=CC=C4)C5=CC(=CC=C5)[N+](=O)[O-])C(=O)OC	2.01e-06	5.6968
DrugRepV_6252	CC1=C(C(=NO1)C2=CC=CC=C2)C3=NC(=NO3)CSC4=CC=CC=[N+]4[O-]	0.0001	4
DrugRepV_6211	CC1=C(C(=CC=C1)NC2=CC=CC=C2C(=O)O)C	3.2e-05	4.49485
DrugRepV_5700	CC1=C(C(=C(C2=C1COC2=O)O)CC=C(C)CCC(=O)O)OC	3e-07	6.52288
DrugRepV_5741	CC1(CCC(C2=CC3=C(C=C21)N=C(C4=CC=CC=C4N3C)C5=CC=C(C=C5)C(=O)O)(C)C)C	5.8e-06	5.23657
DrugRepV_6193	CC1(CC2=C(C(NC3=C2C4=CC=CC=C4C=C3)C5=CC=C(O5)C6=CC(=C(C=C6)O)C(=O)O)C(=O)C1)C	1.49e-05	4.82681
DrugRepV_6181	CC1(C(C(OC1N2C=NC3=C2N=CN=C3N)CO)O)O	2.42e-06	5.61618
DrugRepV_6107	CC(CO)C=COC1=CC2=C(C=C1)C=CC(=O)O2	3.89829e-05	4.40913
DrugRepV_5909	CC(CCCN(CCCl)CCCl)NC1=C2C=CC(=CC2=NC=C1)Cl	2.9e-06	5.5376
DrugRepV_5908	CC(CCCN(CCCl)CCCl)NC1=C2C=C(C=CC2=NC3=C1C=CC(=C3)Cl)OC	3.9e-07	6.40894
DrugRepV_5799	CC(C1C(C(C(C(O1)OC2C(CC(C(C2O)OC3C(C(C(CO3)(C)O)NC)O)N)N)N)O)O)O	6.04159e-06	5.21885
DrugRepV_8283	CC(C)CCC1=CN(N=N1)C1=CC=C(NC(=O)NC2=CC(F)=CC=C2)C=C1	2.5e-06	5.60206
DrugRepV_8282	CC(C)CCC1=CN(N=N1)C1=CC=C(NC(=O)NC2=C(F)C=CC=C2)C=C1	9e-07	6.04576
DrugRepV_8288	CC(C)CCC1=CN(N=N1)C1=CC=C(NC(=O)NC2=C(C)C=CC=C2)C=C1	1.4e-06	5.85387
DrugRepV_6190	CC(C)CC1C(=O)N2CCCC2C3(N1C(=O)C(O3)(C(C)C)NC(=O)C4CN(C5CC6=C(NC7=CC=CC(=C67)C5=C4)Br)C)O	8e-07	6.09691
DrugRepV_6145	CC(C)CC1=NC2=C(C=C1)C(Cl)=CC(Cl)=C2O	4.9e-07	6.3098
DrugRepV_6144	CC(C)C1=NC2=C(C=C1)C(Cl)=CC(Cl)=C2O	3.03e-06	5.51856
DrugRepV_5683	CC(C)C(=O)OCC1(C(C(C(O1)N2C=CC(=NC2=O)N)OC(=O)C(C)C)OC(=O)C(C)C)N=[N+]=[N-]	1.9e-06	5.72125
DrugRepV_6123	CC(C)(C)NCC1=C(C=C(C=C1)NC2=C3C=CC(=CC3=NC=C2)Cl)O.Cl.Cl	3.03e-06	5.51856
DrugRepV_5731	CC(C)(C)CC(C)(C)C1=CC=C(C=C1)OCCOCC[N+](C)(C)CC2=CC=CC=C2	1.51e-06	5.82102
DrugRepV_5744	CC(C)(C)C(C(=O)N1CC(CC1C(=O)NC2(CC2C=C)C(=O)NS(=O)(=O)C3CC3)OC4=NC=C(C5=C4C=C(C=C5)Cl)OC)NC(=O)OC(C)(C)C	1.04e-05	4.98297
DrugRepV_5835	CC(=O)OC1CCC2(C3CCC4(C(CCC4(C3CCC2(C1)O)O)C5=CC(=O)OC5)C)C=O	2e-06	5.69897
DrugRepV_5833	CC(=O)OC1C(CNC1CC2=CC=C(C=C2)OC)O	5e-08	7.30103
DrugRepV_6413	CC(=O)NC1C(C=C(OC1C(C(CO)O)O)C(=O)O)N=C(N)N	3.8e-09	8.42022
DrugRepV_6422	CC(=O)NC1C(C(C(OC1OP(=O)(O)OP(=O)(O)OCC2C(C(C(O2)N3C=CC(=O)NC3=O)O)O)CO)O)OC(C)(C(=O)O)OP(=O)(O)O	2.9e-07	6.5376
DrugRepV_6259	CC(=O)NC1C(C(C(OC1O)COS(=O)(=O)O)OC2C(C(C(C(O2)C(=O)O)OC3C(C(C(C(O3)CO)OC4C(C(C(C(O4)C(=O)O)O)O)OS(=O)(=O)O)OS(=O)(=O)O)NS(=O)(=O)O)O)OS(=O)(=O)O)O	4.40568e-07	6.35599
DrugRepV_6479	CC(=O)NC(CS)C(=O)O	0.003667	2.43569
DrugRepV_8285	CC(=O)CCC1=CN(N=N1)C1=CC=C(NC(=O)NC2=CC(F)=CC=C2)C=C1	3e-07	6.52288
DrugRepV_6109	CC(=C)C1CCC2(C1C3CCC4C5(CCC(C(C5CCC4(C3(CC2)C)C)(C)C)OC(=O)C)C)C	7.99973e-05	4.09692
DrugRepV_6108	CC(=C)C=COC1=CC2=C(C=C1)C=CC(=O)O2	1.13912e-05	4.94343
DrugRepV_5834	C1CN2CC3=CC4=C(C=C3C5C2C1=CC(C5O)O)OCO4.Cl	3e-07	6.52288
DrugRepV_6478	C1CN2CC(C(C(C2C1O)O)O)O	6e-06	5.22185
DrugRepV_5860	C1CN(CCN1)C2=C3C=CC=CC3=NC4=C(N2)C=C(C=C4)Cl	1e-06	6
DrugRepV_6122	C1CCNC(C1)C(C2=CC(=NC3=C2C=CC=C3C(F)(F)F)C(F)(F)F)O	4.36e-06	5.36051
DrugRepV_6475	C1CCC(CC1)(CCCCCN2CC(C(C(C2CO)O)O)O)O	2e-06	5.69897
DrugRepV_6006	C1C2C3C(C(C(O2)OC(=O)C4=CC(=C(C(=C4)O)O)O)OC(=O)C5=CC(=C(C6=C5C(C(C(=O)O3)CC(=O)O)C(C(=O)O6)O)O)O)OC(=O)C7=CC(=C(C(=C7C8=C(C(=C(C=C8C(=O)O1)O)O)O)O)O)O	1.311e-05	4.8824
DrugRepV_6007	C1C2C(C3C(C(O2)O)OC(=O)C4=CC(=C(C(=C4C5=C(C(=C(C=C5C(=O)O3)O)O)O)O)O)O)OC(=O)C6=CC(=C(C(=C6C7=C(C(=C8C9=C7C(=O)OC2=C(C(=C(C3=C(C(=C(C=C3C(=O)O1)O)O)O)C(=C92)C(=O)O8)O)O)O)O)O)O)O	7.86e-06	5.10458
DrugRepV_6038	C1C(N(N=C1C2=CC=CC=C2)C3=CC=C(C=C3)S(=O)(=O)N)C4=CC=C(C=C4)F	1.3e-05	4.88606
DrugRepV_6132	C1=NNC(=N1)C(=O)N	4.9e-06	5.3098
DrugRepV_6288	C1=NC2=C(N1C3C(C(C(O3)COP(=O)(O)OP(=O)(O)O)OP(=O)(O)O)O)N=C(NC2=O)N	5.9253e-07	6.22729
DrugRepV_6135	C1=NC2=C(N1)C(=NC(=N2)N)N	3.6e-06	5.4437
DrugRepV_6229	C1=NC2=C(C(=N1)N)N=CN2C3C(C(C(O3)CSCCC(C(=O)O)N)O)O	1.91e-06	5.71897
DrugRepV_6228	C1=NC2=C(C(=N1)N)N=CN2C3C(C(C(O3)CC(CCC(C(=O)O)N)N)O)O	3.75e-06	5.42597
DrugRepV_6138	C1=NC(=NN1C2C(C(C(O2)CO)O)O)C(=O)N	1.3e-06	5.88606
DrugRepV_6139	C1=NC(=C(N1C2C(C(C(O2)CO)O)O)O)C(=O)N	1.5e-05	4.82391
DrugRepV_6133	C1=NC(=C(N1)C(=O)N)O	2.4e-06	5.61979
DrugRepV_6142	C1=CN=C(C(=O)N1)C(=O)N	2e-05	4.69897
DrugRepV_5708	C1=CN(C(=O)N=C1N)C2C(C(C(O2)(CO)N=[N+]=[N-])O)O	1.03e-07	6.98716
DrugRepV_6143	C1=CN(C(=O)C(=N1)C(=O)N)C2C(C(C(O2)CO)O)O	6e-05	4.22185
DrugRepV_5727	C1=CC2=C(C=CN=C2)C(=C1)S(=O)(=O)NCCNCC=CC3=CC=C(C=C3)Br	9.6e-07	6.01773
DrugRepV_5734	C1=CC2=C(C=CC(=C2)S(=O)(=O)NCCCCCCN)C(=C1)Cl	3.19e-06	5.49621
DrugRepV_5862	C1=CC=C(C=C1)CCCCOCCCCCCNCC(C2=CC(=C(C=C2)O)CO)O	6.7e-07	6.17393
DrugRepV_6167	C1=CC=C(C=C1)C2=CC(=O)C3=C(C(=C(C=C3O2)OC4C(C(C(C(O4)C(=O)O)O)O)O)O)O	3.02444e-05	4.51936
DrugRepV_6220	C1=CC=C(C=C1)C2=CC(=O)C3=C(C(=C(C=C3O2)O)O)O	2.39047e-05	4.62152
DrugRepV_6195	C1=CC=C(C=C1)C(=O)OCC2C(C(C(C(O2)C#N)OC(=O)C3=CC=CC=C3)OC(=O)C4=CC=CC=C4)OC(=O)C5=CC=CC=C5	6.15e-05	4.21112
DrugRepV_6405	C1=CC(C(C(=C1)C(=O)O)N)O	4.6e-09	8.33724
DrugRepV_5910	C1=CC(=CC=C1CCNC2=C3C=CC(=CC3=NC=C2)Cl)N(CCCl)CCCl.Cl	3.6e-06	5.4437
DrugRepV_6200	C1=CC(=C2C(=C1[N+](=O)[O-])C(=O)C3=C(C=CC(=C3C2=O)O)[N+](=O)[O-])O	4.2e-06	5.37675
DrugRepV_6231	C1=CC(=C(C=C1CC2=CC(=C(C=C2)O)C(=O)O)C(=O)O)O	6.93e-06	5.15927
DrugRepV_6230	C1=CC(=C(C=C1C(=C2C=CC(=O)C(=C2)C(=O)O)C3=CC(=C(C=C3)O)C(=O)O)C(=O)O)O	2.1e-06	5.67778
DrugRepV_6115	C1=C(N=C(C(=O)N1)C(=O)N)F	1.852e-05	4.73236
DrugRepV_6105	C1=C(C2=C(N1)C(=NC=N2)N)C3C(C(C(N3)CO)O)O	3.28e-05	4.48413
DrugRepV_5715	C1=C(C=C(C(=C1O)O)O)C(=O)OC2=CC(=CC(=C2O)O)C(=O)OCC3C(C(C(C(O3)OC(=O)C4=CC(=C(C(=C4)OC(=O)C5=CC(=C(C(=C5)O)O)O)O)O)OC(=O)C6=CC(=C(C(=C6)OC(=O)C7=CC(=C(C(=C7)O)O)O)O)O)OC(=O)C8=CC(=C(C(=C8)OC(=O)C9=CC(=C(C(=C9)O)O)O)O)O)OC(=O)C1=CC(=C(C(=C1)OC(=O)C1=CC(=C(C(=C1)O)O)O)O)O	1.06e-06	5.97469
DrugRepV_5736	C=CCNC(=O)C1=C2C(=CC(=C1)[N+](=O)[O-])C(=O)N=C(N2)NC3=CC(=C(C=C3)Cl)Cl	3.22e-06	5.49214
DrugRepV_5949	C#CC1(C(C(OC1N2C=CC3=C2N=CN=C3N)CO)O)O	1.6e-07	6.79588
DrugRepV_6173	C\C(=N/NC1=NC(=CS1)C1=CC=C(Cl)C=C1)C1=CC=C(O)C=C1	1.32e-06	5.87943
DrugRepV_6175	C\C(=N/NC1=NC(=CS1)C1=CC=C(C=C1)C1=CC=CC=C1)C1=CC=C(C=C1)N(=O)=O	1.22e-05	4.91364
DrugRepV_6255	C\C(=N/NC1=CC=CC=C1)C1=C(C)N=C(S1)C1=CC(OC2=CC=C(Cl)C=C2)=NC(Cl)=C1	1.2e-06	5.92082
DrugRepV_6250	C\C(=N/NC(N)=N)C1=CC=C(NC(=O)NC2=CC=C(C=C2)C(\C)=N\NC(N)=N)C=C1	1.3e-05	4.88606
DrugRepV_6264	C(C1C(C(C(C(O1)OC2C(OC(C(C2O)O)OC3C(OC(C(C3O)O)OC4C(OC(C(C4O)O)O)CO)CO)CO)O)O)O)O	1.23016e-05	4.91004
DrugRepV_5661	B(C(CC(C)C)NC(=O)C(CC1=CC=CC=C1)NC(=O)C2=NC=CN=C2)(O)O	1.8e-09	8.74473
DrugRepV_6054	[H]N([H])S(=O)(=O)C1=CC=C(C=C1)N1N=C(CC1C1=CC=CC=C1F)C1=CC=C(OCC2=CC=CC=C2)C=C1	9e-05	4.04576
DrugRepV_6044	[H]N([H])S(=O)(=O)C1=CC=C(C=C1)N1N=C(CC1C1=CC=CC=C1F)C1=CC=C(OC2=CC=CC=C2)C=C1	3.4e-05	4.46852
DrugRepV_6039	[H]N([H])S(=O)(=O)C1=CC=C(C=C1)N1N=C(CC1C1=CC=CC=C1Cl)C1=CC=CC=C1	1.4e-05	4.85387
DrugRepV_6057	[H]N([H])S(=O)(=O)C1=CC=C(C=C1)N1N=C(CC1C1=CC=CC=C1Cl)C1=CC=C(OCC2=CC=CC=C2)C=C1	1.2e-05	4.92082
DrugRepV_6047	[H]N([H])S(=O)(=O)C1=CC=C(C=C1)N1N=C(CC1C1=CC=CC=C1Cl)C1=CC=C(OC2=CC=CC=C2)C=C1	9e-06	5.04576
DrugRepV_6041	[H]N([H])S(=O)(=O)C1=CC=C(C=C1)N1N=C(CC1C1=CC=CC=C1C)C1=CC=CC=C1	1.4e-05	4.85387
DrugRepV_6060	[H]N([H])S(=O)(=O)C1=CC=C(C=C1)N1N=C(CC1C1=CC=CC=C1C)C1=CC=C(OCC2=CC=CC=C2)C=C1	2.2e-05	4.65758
DrugRepV_6050	[H]N([H])S(=O)(=O)C1=CC=C(C=C1)N1N=C(CC1C1=CC=CC=C1C)C1=CC=C(OC2=CC=CC=C2)C=C1	8e-06	5.09691
DrugRepV_6053	[H]N([H])S(=O)(=O)C1=CC=C(C=C1)N1N=C(CC1C1=CC=CC=C1)C1=CC=C(OCC2=CC=CC=C2)C=C1	8e-05	4.09691
DrugRepV_6043	[H]N([H])S(=O)(=O)C1=CC=C(C=C1)N1N=C(CC1C1=CC=CC=C1)C1=CC=C(OC2=CC=CC=C2)C=C1	1.3e-05	4.88606
DrugRepV_6055	[H]N([H])S(=O)(=O)C1=CC=C(C=C1)N1N=C(CC1C1=CC=CC(F)=C1)C1=CC=C(OCC2=CC=CC=C2)C=C1	1.1e-05	4.95861
DrugRepV_6045	[H]N([H])S(=O)(=O)C1=CC=C(C=C1)N1N=C(CC1C1=CC=CC(F)=C1)C1=CC=C(OC2=CC=CC=C2)C=C1	1e-05	5
DrugRepV_6040	[H]N([H])S(=O)(=O)C1=CC=C(C=C1)N1N=C(CC1C1=CC=CC(Cl)=C1)C1=CC=CC=C1	9e-06	5.04576
DrugRepV_6058	[H]N([H])S(=O)(=O)C1=CC=C(C=C1)N1N=C(CC1C1=CC=CC(Cl)=C1)C1=CC=C(OCC2=CC=CC=C2)C=C1	4.5e-05	4.34679
DrugRepV_6048	[H]N([H])S(=O)(=O)C1=CC=C(C=C1)N1N=C(CC1C1=CC=CC(Cl)=C1)C1=CC=C(OC2=CC=CC=C2)C=C1	1e-05	5
DrugRepV_6061	[H]N([H])S(=O)(=O)C1=CC=C(C=C1)N1N=C(CC1C1=CC=CC(C)=C1)C1=CC=C(OCC2=CC=CC=C2)C=C1	9e-06	5.04576
DrugRepV_6051	[H]N([H])S(=O)(=O)C1=CC=C(C=C1)N1N=C(CC1C1=CC=CC(C)=C1)C1=CC=C(OC2=CC=CC=C2)C=C1	9e-06	5.04576
DrugRepV_6056	[H]N([H])S(=O)(=O)C1=CC=C(C=C1)N1N=C(CC1C1=CC=C(F)C=C1)C1=CC=C(OCC2=CC=CC=C2)C=C1	6e-05	4.22185
DrugRepV_6046	[H]N([H])S(=O)(=O)C1=CC=C(C=C1)N1N=C(CC1C1=CC=C(F)C=C1)C1=CC=C(OC2=CC=CC=C2)C=C1	9e-06	5.04576
DrugRepV_6059	[H]N([H])S(=O)(=O)C1=CC=C(C=C1)N1N=C(CC1C1=CC=C(Cl)C=C1)C1=CC=C(OCC2=CC=CC=C2)C=C1	1.5e-05	4.82391
DrugRepV_6049	[H]N([H])S(=O)(=O)C1=CC=C(C=C1)N1N=C(CC1C1=CC=C(Cl)C=C1)C1=CC=C(OC2=CC=CC=C2)C=C1	8e-06	5.09691
DrugRepV_6042	[H]N([H])S(=O)(=O)C1=CC=C(C=C1)N1N=C(CC1C1=CC=C(C)C=C1)C1=CC=CC=C1	8e-06	5.09691
DrugRepV_6062	[H]N([H])S(=O)(=O)C1=CC=C(C=C1)N1N=C(CC1C1=CC=C(C)C=C1)C1=CC=C(OCC2=CC=CC=C2)C=C1	3.6e-05	4.4437
DrugRepV_6052	[H]N([H])S(=O)(=O)C1=CC=C(C=C1)N1N=C(CC1C1=CC=C(C)C=C1)C1=CC=C(OC2=CC=CC=C2)C=C1	9e-06	5.04576
DrugRepV_6170	[H]C1=CC=C(C=C1[H])C1CC(=NN1C1=NC(=CS1)C1=CC=C(C=C1)C1=CC=CC=C1)C1=CC=C(O)C=C1	8.44e-06	5.07366
DrugRepV_6172	[H]C1=CC(=CC=C1O)C1CC(=NN1C1=NC(=CS1)C1=CC=C(C=C1)C1=CC=CC=C1)C1=CC=C(OC)C=C1	1.86e-05	4.73049
DrugRepV_6177	[H]\C(=N/NC1=NC(=CS1)C1=CC=C(C=C1)C1=CC=CC=C1)C1=CC=C(O)C=C1	5.29e-06	5.27654
DrugRepV_6176	[H]\C(=N/NC1=NC(=CS1)C1=CC=C(C=C1)C1=CC=CC=C1)C1=CC=C([H])C=C1	3.52e-05	4.45346
DrugRepV_6184	Cl.COCCCCCCCCCN1C[C@H](O)[C@@H](O)[C@H](O)[C@H]1CO	4.7e-07	6.3279
DrugRepV_6477	O[C@H]1CN(CCCCC2CCCCC2)[C@H](O)[C@@H](O)[C@@H]1O	1.5e-06	5.82391
DrugRepV_6360	CCCC[C@H](NC(=O)[C@H](CCCCN)NC(=O)[C@H](CCCNC(N)=N)NC(=O)C1=CC=C(\C=C2/SC(=O)N(C3CCCC3)C2=O)C=C1)C(N)=O	2.5e-06	5.60206
DrugRepV_6363	CCCC[C@H](NC(=O)[C@H](CCCCN)NC(=O)[C@H](CCCNC(N)=N)NC(=O)C1=CC=C(\C=C2/SC(=O)N(CC3=CC=CC=C3)C2=O)C=C1)C(N)=O	2.9e-06	5.5376
DrugRepV_6366	CCCC[C@H](NC(=O)[C@H](CCCCN)NC(=O)[C@H](CCCNC(N)=N)NC(=O)C1=CC=C(\C=C2/SC(=O)N(CC3=CC=C(F)C=C3)C2=O)C=C1)C(N)=O	2.9e-06	5.5376
DrugRepV_6476	O[C@H]1CN(CCCC2CCCCC2)[C@H](O)[C@@H](O)[C@@H]1O	3e-06	5.52288
DrugRepV_6367	CCCC[C@H](NC(=O)[C@H](CCCCN)NC(=O)[C@H](CCCNC(N)=N)NC(=O)C1=CC=C(\C=C2/SC(=O)N(CC3=CC=C(Cl)C=C3)C2=O)C=C1)C(N)=O	3.2e-06	5.49485
DrugRepV_6365	CCCC[C@H](NC(=O)[C@H](CCCCN)NC(=O)[C@H](CCCNC(N)=N)NC(=O)C1=CC=C(\C=C2/SC(=O)N(CC3=CC=C(OC)C=C3)C2=O)C=C1)C(N)=O	3.3e-06	5.48149
DrugRepV_6361	CCCC[C@H](NC(=O)[C@H](CCCCN)NC(=O)[C@H](CCCNC(N)=N)NC(=O)C1=CC=C(\C=C2/SC(=O)N(C3CCCCC3)C2=O)C=C1)C(N)=O	3.4e-06	5.46852
DrugRepV_6359	CCCC[C@H](NC(=O)[C@H](CCCCN)NC(=O)[C@H](CCCNC(N)=N)NC(=O)C1=CC=C(\C=C2/SC(=O)N(CCCC)C2=O)C=C1)C(N)=O	3.5e-06	5.45593
DrugRepV_6368	CCCC[C@H](NC(=O)[C@H](CCCCN)NC(=O)[C@H](CCCNC(N)=N)NC(=O)C1=CC=C(\C=C2/SC(=O)N(CCC3=CC=CC=C3)C2=O)C=C1)C(N)=O	3.5e-06	5.45593
DrugRepV_6364	CCCC[C@H](NC(=O)[C@H](CCCCN)NC(=O)[C@H](CCCNC(N)=N)NC(=O)C1=CC=C(\C=C2/SC(=O)N(CC3=CC=C(C)C=C3)C2=O)C=C1)C(N)=O	4.8e-06	5.31876
DrugRepV_6362	CCCC[C@H](NC(=O)[C@H](CCCCN)NC(=O)[C@H](CCCNC(N)=N)NC(=O)C1=CC=C(\C=C2/SC(=O)N(CCOC(C)=O)C2=O)C=C1)C(N)=O	4.8e-06	5.31876
DrugRepV_6371	CCCC[C@H](NN)C(=O)N[C@@H](CCCCN)C(=O)C(=O)[C@H](CCCNC(N)=N)NC(=O)C1=CC=C(\C=C(/C#N)C(=O)NC2CC2)C=C1	5.3e-06	5.27572
DrugRepV_6351	CCCC[C@H](NC(=O)[C@H](CCCCN)NC(=O)[C@H](CCCNC(N)=N)NC(=O)C1=CC=C(\C=C2/SC(=S)N(C3CCCCC3)C2=O)C=C1)C(N)=O	6.1e-06	5.21467
DrugRepV_6350	CCCC[C@H](NC(=O)[C@H](CCCCN)NC(=O)[C@H](CCCNC(N)=N)NC(=O)C1=CC=C(\C=C2/SC(=S)N(C3CCCC3)C2=O)C=C1)C(N)=O	6.1e-06	5.21467
DrugRepV_6349	CCCC[C@H](NC(=O)[C@H](CCCCN)NC(=O)[C@H](CCCNC(N)=N)NC(=O)C1=CC=C(\C=C2/SC(=S)N(CCCC)C2=O)C=C1)C(N)=O	6.2e-06	5.20761
DrugRepV_6372	CCCC[C@H](NN)C(=O)N[C@@H](CCCCN)C(=O)C(=O)[C@H](CCCNC(N)=N)NC(=O)C1=CC=C(\C=C\C(N)=O)C=C1	6.4e-06	5.19382
DrugRepV_6354	CCCC[C@H](NC(=O)[C@H](CCCCN)NC(=O)[C@H](CCCNC(N)=N)NC(=O)C1=CC=C(\C=C2/SC(=S)N(CC3=CC=C(C)C=C3)C2=O)C=C1)C(N)=O	7.5e-06	5.12494
DrugRepV_6358	CCCC[C@H](NC(=O)[C@H](CCCCN)NC(=O)[C@H](CCCNC(N)=N)NC(=O)C1=CC=C(\C=C2/SC(=S)N(CCC3=CC=CC=C3)C2=O)C=C1)C(N)=O	7.7e-06	5.11351
DrugRepV_6355	CCCC[C@H](NC(=O)[C@H](CCCCN)NC(=O)[C@H](CCCNC(N)=N)NC(=O)C1=CC=C(\C=C2/SC(=S)N(CC3=CC=C(OC)C=C3)C2=O)C=C1)C(N)=O	7.9e-06	5.10237
DrugRepV_6357	CCCC[C@H](NC(=O)[C@H](CCCCN)NC(=O)[C@H](CCCNC(N)=N)NC(=O)C1=CC=C(\C=C2/SC(=S)N(CC3=CC=C(Cl)C=C3)C2=O)C=C1)C(N)=O	1e-05	5
DrugRepV_6356	CCCC[C@H](NC(=O)[C@H](CCCCN)NC(=O)[C@H](CCCNC(N)=N)NC(=O)C1=CC=C(\C=C2/SC(=S)N(CC3=CC=C(F)C=C3)C2=O)C=C1)C(N)=O	1e-05	5
DrugRepV_6373	CCCC[C@H](NN)C(=O)N[C@@H](CCCCN)C(=O)C(=O)[C@H](CCCNC(N)=N)NC(=O)\C=C\C1=CC=CC=C1	1.05e-05	4.97881
DrugRepV_6353	CCCC[C@H](NC(=O)[C@H](CCCCN)NC(=O)[C@H](CCCNC(N)=N)NC(=O)C1=CC=C(\C=C2/SC(=S)N(CC3=CC=CC=C3)C2=O)C=C1)C(N)=O	1.09e-05	4.96257
DrugRepV_6352	CCCC[C@H](NC(=O)[C@H](CCCCN)NC(=O)[C@H](CCCNC(N)=N)NC(=O)C1=CC=C(\C=C2/SC(=S)N(C(CCCC)C(=O)OC)C2=O)C=C1)C(N)=O	1.16e-05	4.93554
DrugRepV_6369	CCCC[C@H](NN)C(=O)N[C@@H](CCCCN)C(=O)C(=O)[C@H](CCCNC(N)=N)NC(=O)C1=CC=CC=C1	1.33e-05	4.87615
DrugRepV_6370	CCCC[C@H](NN)C(=O)N[C@@H](CCCCN)C(=O)C(=O)[C@H](CCCNC(N)=N)NC(=O)C1=CC=CS1	1.41e-05	4.85078
DrugRepV_6179	OC[C@H](O)[C@@H](O)[C@@H](O)[C@H](OS([O-])(=O)=O)[C@H](O)C[S@@+]1C[C@@H](O)[C@H](O)[C@H]1CO	2.51e-05	4.60033
DrugRepV_6399	CCCC[C@H](NN)C(=O)N[C@@H](CCCCN)C(=O)C(=O)[C@H](CCCNC(N)=N)NC(=O)\C=C1/SC(=S)N(CC2=CC=C(OC)C=C2)C1=O	2.6e-05	4.58503
DrugRepV_6394	CCCC[C@H](NN)C(=O)N[C@@H](CCCN)C(=O)C(=O)[C@H](CCCNC(N)=N)NC(=C)C1=CC=C(\C=C2/SC(=O)N(CC3=CC=CC=C3)C2=O)C=C1	2.68e-05	4.57187
DrugRepV_6398	CCCC[C@H](NN)C(=O)N[C@@H](CCCCN)C(=O)C(=O)[C@H](CCCNC(N)=N)NC(=O)CC1SC(=S)N(CC2=CC=C(OC)C=C2)C1=O	3.03e-05	4.51856
DrugRepV_6380	CCCC[C@H](NC(=O)[C@H](CCCCN)NC(=O)[C@H](CCCNC(N)=N)NC(=O)C1=CC=C(\C=C2/SC(=S)N(CC=C)C2=O)C=C1)C(N)=O	3.13e-05	4.50446
DrugRepV_6383	CCCC[C@H](NC(=O)[C@H](CCCCN)NC(=O)[C@H](CCCNC(N)=N)NC(=O)C1=CC=C(\C=C2/SC(=S)N(C2=O)C2=CC=C(Cl)C=C2)C=C1)C(N)=O	3.57e-05	4.44733
DrugRepV_6382	CCCC[C@H](NC(=O)[C@H](CCCCN)NC(=O)[C@H](CCCNC(N)=N)NC(=O)C1=CC=C(\C=C2/SC(=S)N(C2=O)C2=CC=C(OC)C=C2)C=C1)C(N)=O	4.25e-05	4.37161
DrugRepV_6387	[H]N1C(=O)S\C(=C/C2=CC=C(C=C2)C(=O)N[C@@H](CCCNC(N)=N)C(=O)N[C@@H](CCCCN)C(=O)N[C@@H](CCCC)C(N)=O)C1=O	5e-05	4.30103
DrugRepV_6390	CCCC[C@H](NC(=O)[C@H](CCCCN)NC(=O)[C@H](CCCNC(N)=N)NC(=O)C1=CC=C(\C=C2/SC(=O)N(CCO)C2=O)C=C1)C(N)=O	5e-05	4.30103
DrugRepV_6381	CCCC[C@H](NC(=O)[C@H](CCCCN)NC(=O)[C@H](CCCNC(N)=N)NC(=O)C1=CC=C(\C=C2/SC(=S)N(CCO)C2=O)C=C1)C(N)=O	5e-05	4.30103
DrugRepV_6375	CCCC[C@H](NC(=O)[C@H](CCCCN)NC(=O)[C@H](CCCNC(N)=N)NC(=O)C1=CC=C(\C=C2/SC(=S)N(C)C2=O)C=C1)C(N)=O	5e-05	4.30103
DrugRepV_6374	[H]N1C(=S)S\C(=C/C2=CC=C(C=C2)C(=O)N[C@@H](CCCNC(N)=N)C(=O)N[C@@H](CCCCN)C(=O)N[C@@H](CCCC)C(N)=O)C1=O	5e-05	4.30103
DrugRepV_6395	CCCC[C@H](NN)C(=O)N[C@@H](CCCCN)C(=O)C(=O)[C@H](CCCNC(N)=N)NC(=O)C1=CC=CC(\C=C2/SC(=S)NC2=O)=C1	5e-05	4.30103
DrugRepV_6397	CCCC[C@H](NN)C(=O)N[C@@H](CCCCN)C(=O)C(=O)[C@H](CCCNC(N)=N)NC(=O)[C@H](CC1=CC=CC=C1)N1C(=S)S\C(=C/C2=CC(OC)=C(OC)C=C2)C1=O	5e-05	4.30103
DrugRepV_6180	[Cl-].OC[C@H](O)[C@@H](O)[C@@H](O)[C@H](O)[C@H](O)C[S@@+]1C[C@@H](O)[C@H](O)[C@H]1CO	5.04e-05	4.29757
DrugRepV_6396	CCCC[C@H](NN)C(=O)N[C@@H](CCCCN)C(=O)C(=O)[C@H](CCCNC(N)=N)NC(=O)C1=CC=CC(\C=C2/SC(=S)N(C3CCCC3)C2=O)=C1	5.38e-05	4.26922

## Sheet: Table_S2
Supplementary Table S2.Table showing the top 100 selected features for dengue virus from 3 different Recurssive feature elimination techniques i.e, Support Vector regression, Decision Tree regression and Perceptron method.
Dengue_virus_Top_100_Selected_features
Support vector regression	Decision Tree	Perceptron
ExtFP41	SubFPC26	KRFPC52
AD2D505	AATSC4v	KRFPC1684
geomShape	AATSC8m	APC2D8_S_S
ExtFP246	AATSC3m	KRFP1654
ExtFP722	AATSC3c	KRFPC1654
FP42	ATSC6s	KRFPC1609
ExtFP697	ATSC5i	KRFPC1565
AD2D548	ATSC1i	KRFP3210
ExtFP196	ATSC8p	KRFP1684
ExtFP897	ATSC8e	KRFP1727
GraphFP933	ATSC3v	KRFP1750
E3u	ATSC6m	KRFPC4586
PubchemFP813	AATS7s	KRFP1277
E1i	AATS4s	KRFPC1750
GraphFP26	AATS0s	KRFP1786
AD2D563	AATS1i	KRFPC307
GraphFP279	AATS5p	KRFP3056
FP969	AATS4p	KRFPC1195
SubFP76	AATS2p	APC2D9_N_F
ExtFP953	AATS5e	AD2D641
GraphFP484	AATS3e	KRFPC315
PubchemFP701	AATS4v	KRFPC680
E1v	AATSC6v	APC2D8_N_F
PubchemFP676	AATS7m	KRFPC662
FP376	AATSC2e	KRFP1195
ExtFP152	MATS3e	KRFPC4167
DPSA-3	ExtFP620	KRFPC320
SubFP200	SubFPC143	KRFPC4635
RDF90v	KRFPC16	KRFPC1786
FP733	Du	KRFPC402
GraphFP316	E3u	SubFPC196
ExtFP42	L2u	KRFP662
FP226	RPCS	KRFP680
FP756	TDB5s	KRFP4175
ExtFP465	TDB4i	KRFP315
KRFP320	TDB5m	KRFP402
GraphFP1005	ExtFP378	KRFP1565
ExtFP443	MPC10	GraphFP757
SubFPC20	BIC4	GraphFP814
TDB10r	SIC2	KRFP52
KRFP307	SsOH	KRFPC4244
ExtFP13	SpMax1_Bhp	AD2D563
FP258	BCUTc-1h	KRFP4547
KRFPC505	SpMAD_Dzs	KRFP307
ExtFP53	VR3_Dzm	AD2D580
AD2D483	GATS5p	KRFPC3182
FP819	GATS3m	KRFP1589
PubchemFP734	AATSC7e	KRFPC3056
FP278	AATS6m	KRFP1609
KRFP434	FP917	KRFP505
JGI5	AATS8i	GraphFP165
E2m	ATSC7m	RDF55v
ExtFP552	AATS5s	ExtFP697
KRFPC3056	AATS3v	FP491
JGI9	AATS7p	E1u
ExtFP992	AATS6v	E1p
KRFPC3611	ATSC8c	ExtFP639
ExtFP90	ATSC2p	ExtFP897
ExtFP119	AATS0v	FP969
ExtFP296	AATS6e	ExtFP13
P2i	AATS7v	GraphFP484
FP345	AATS8v	FP42
ExtFP268	ATSC3s	FP538
n3HeteroRing	AATS8m	geomShape
AD2D639	AATS1v	ExtFP527
GraphFP265	AATS2v	FP733
ExtFP489	AATS5v	FP344
ExtFP861	AATS2s	ExtFP953
GraphFP64	AATS8e	SubFP76
ExtFP640	AATS3i	FP982
SubFP284	AATS8p	TDB10e
ExtFP397	AATS1s	ExtFP992
VE2_Dze	AATSC4c	MACCSFP165
MATS8i	AATS2e	FP423
KRFP4769	ATSC0m	ExtFP976
ExtFP250	ATSC8m	ExtFP571
KRFPC1786	AATS4i	APC2D9_N_S
FP702	AATS6s	E3u
RDF110p	AATSC7m	E2m
ExtFP653	AATS7i	FP106
KRFPC3716	KRFPC15	GraphFP480
FP116	ATSC6v	GraphFP1005
GraphFP278	SubFPC60	FP107
FP93	ATSC7c	GraphFP42
ExtFP879	ATSC7v	ExtFP196
GraphFP147	AATS0i	FP927
E3m	SubFPC142	KRFPC3716
GraphFP245	AATS7e	FP258
Dv	KRFPC7	JGI5
topoShape	AATS1p	KRFP973
APC2D8_N_F	AATS6i	FP756
SubFP20	SubFPC42	ExtFP90
KRFPC307	AATS1e	GraphFP636
KRFPC4499	AATS6p	ExtFP912
RDF75m	ATSC3c	ExtFP41
SpMin8_Bhm	AATS8s	GraphFP322
FP74	ATSC8s	ExtFP552
MACCSFP150	ATSC5c	KRFP1633
ASP-7	AATS4e	KRFPC350
GraphFP283	ATSC1c	RDF120s

## Sheet: Table_S3
Supplementary Table S3.The statistical measures of performance of the all the predictive models developed for dengue virus using support vector machine (SVM), random forest (RF), k-nearest neighbour (kNN), artificial neural network (ANN) and deep neural network (DNN) machine-learning techniques utilizing support vector regression (SVR), decision tree regression (DTR) and perceptron method (PCT) b…
Bold black coloured models are also mentioned in the main manuscript
			Training/Testing dataset			Independent Validation dataset			Feature selection	Random state
Algorithm	Dataset	Model_info	MAE	R2_score	PCC	MAE	R2_score	PCC
SVM	T214+V24	svm_param_32_kernel_rbf_gamma_0.005_C_10	0.51	0.44	0.68	0.35	0.51	0.72	SVR	0
SVM	T214+V24	svm_param_32_kernel_rbf_gamma_0.005_C_10	0.51	0.39	0.68	0.31	0.66	0.84	SVR	1		Machine Learning Techniques
SVM	T214+V24	svm_param_32_kernel_rbf_gamma_0.005_C_10	0.49	0.39	0.67	0.47	0.43	0.7	SVR	2		SVM	Support vector Machine
SVM	T214+V24	svm_param_32_kernel_rbf_gamma_0.005_C_10	0.46	0.46	0.72	0.73	0.05	0.35	SVR	3		RF	Random Forest
SVM	T214+V24	svm_param_58_kernel_rbf_gamma_0.001_C_200	0.42	0.58	0.65	0.34	0.7	0.85	SVR	4		kNN	k-neural network
SVM	T214+V24	svm_param_56_kernel_rbf_gamma_0.01_C_200	0.78	-0.3	0.49	0.48	0.21	0.47	DT	0		ANN	Artificial Neural Network
SVM	T214+V24	svm_param_1_kernel_rbf_gamma_0.1_C_0.01	0.71	-0.07	0.41	0.56	0.02	0.36	DT	1
SVM	T214+V24	svm_param_75_kernel_rbf_gamma_0.05_C_500	0.67	-2.77556e-18	0.43	0.59	0.29	0.54	DT	2		Feature selection Techniques
SVM	T214+V24	svm_param_4_kernel_rbf_gamma_0.001_C_0.01	0.69	-0.04	0.46	0.81	-0.02	0.68	DT	3		RFE	Recursive Feature Elimination includes SVR | DT| Perceptron
SVM	T214+V24	svm_param_63_kernel_rbf_gamma_1e-06_C_200	0.67	0.01	0.38	0.59	0.06	0.3	DT	4		SVR	Support Vector Regression
SVM	T214+V24	svm_param_32_kernel_rbf_gamma_0.005_C_10	0.5	0.44	0.66	0.4	0.38	0.62	Perceptron	0		DT	Decision Tree Regression
SVM	T214+V24	svm_param_32_kernel_rbf_gamma_0.005_C_10	0.48	0.47	0.71	0.36	0.56	0.81	Perceptron	1		Perceptron
SVM	T214+V24	svm_param_32_kernel_rbf_gamma_0.005_C_10	0.49	0.43	0.7	0.54	0.37	0.63	Perceptron	2
SVM	T214+V24	svm_param_49_kernel_rbf_gamma_0.001_C_100	0.43	0.54	0.69	0.78	-0.4	0.52	Perceptron	3
SVM	T214+V24	svm_param_32_kernel_rbf_gamma_0.005_C_10	0.52	0.37	0.65	0.32	0.67	0.85	Perceptron	4
RF	T214+V24	rf__paras_44_n_300_depth_12_split_2_leaf_2	0.63	0.19	0.47	0.48	0.16	0.41	SVR	0
RF	T214+V24	rf__paras_44_n_300_depth_12_split_2_leaf_2	0.63	0.15	0.49	0.36	0.54	0.79	SVR	1
RF	T214+V24	rf__paras_83_n_500_depth_12_split_5_leaf_2	0.63	0.13	0.5	0.6	0.15	0.39	SVR	2
RF	T214+V24	rf__paras_4_n_100_depth_8_split_5_leaf_1	0.59	0.2	0.53	0.83	-0.09	0.49	SVR	3
RF	T214+V24	rf__paras_82_n_500_depth_12_split_5_leaf_1	0.65	0.08	0.45	0.45	0.3	0.56	SVR	4
RF	T214+V24	rf__paras_73_n_500_depth_8_split_2_leaf_1	0.61	0.2	0.57	0.49	0.1	0.08	DT	0
RF	T214+V24	rf__paras_30_n_200_depth_12_split_5_leaf_4	0.61	0.13	0.54	0.37	0.53	0.77	DT	1
RF	T214+V24	rf__paras_30_n_200_depth_12_split_5_leaf_4	0.62	0.21	0.62	0.61	0.27	0.57	DT	2
RF	T214+V24	rf__paras_44_n_300_depth_12_split_2_leaf_2	0.58	0.25	0.57	0.77	-0.13	0.21	DT	3
RF	T214+V24	rf__paras_30_n_200_depth_12_split_5_leaf_4	0.62	0.09	0.51	0.44	0.31	0.58	DT	4
RF	T214+V24	rf__paras_73_n_500_depth_8_split_2_leaf_1	0.64	0.16	0.5	0.6	-0.2	0.71	Perceptron	0
RF	T214+V24	rf__paras_30_n_200_depth_12_split_5_leaf_4	0.66	0.07	0.45	0.47	0.24	0.54	Perceptron	1
RF	T214+V24	rf__paras_82_n_500_depth_12_split_5_leaf_1	0.66	0.12	0.49	0.58	0.23	0.49	Perceptron	2
RF	T214+V24	rf__paras_73_n_500_depth_8_split_2_leaf_1	0.63	0.17	0.46	0.78	-0.05	0.5	Perceptron	3
RF	T214+V24	rf__paras_19_n_200_depth_8_split_2_leaf_1	0.68	-0.02	0.43	0.52	0.26	0.55	Perceptron	4
kNN	T214+V24	knn_k9	0.64	0.19	0.36	0.5	0.14	0.39	SVR	0
kNN	T214+V24	knn_k7	0.67	0.07	0.35	0.37	0.51	0.74	SVR	1
kNN	T214+V24	knn_k9	0.64	0.13	0.33	0.6	0.16	0.4	SVR	2
kNN	T214+V24	knn_k9	0.61	0.14	0.47	0.73	0.1	0.35	SVR	3
kNN	T214+V24	knn_k9	0.65	0.08	0.34	0.51	0.16	0.41	SVR	4
kNN	T214+V24	knn_k9	0.63	0.16	0.43	0.47	0.19	0.44	DT	0
kNN	T214+V24	knn_k9	0.66	0.02	0.37	0.38	0.46	0.72	DT	1
kNN	T214+V24	knn_k9	0.64	0.09	0.35	0.59	0.29	0.56	DT	2
kNN	T214+V24	knn_k9	0.61	0.14	0.48	0.77	-0.27	0.07	DT	3
kNN	T214+V24	knn_k9	0.66	0.04	0.32	0.44	0.35	0.61	DT	4
kNN	T214+V24	knn_k9	0.67	0.12	0.32	0.45	0.2	0.47	Perceptron	0
kNN	T214+V24	knn_k9	0.7	0	0.34	0.41	0.41	0.68	Perceptron	1
kNN	T214+V24	knn_k9	0.65	0.12	0.33	0.66	0.04	0.25	Perceptron	2
kNN	T214+V24	knn_k9	0.63	0.13	0.39	0.79	-0.14	0.07	Perceptron	3
kNN	T214+V24	knn_k7	0.67	0.04	0.29	0.55	-0.01	0.25	Perceptron	4
ANN	T214+V24	ANN__paras_26_activation_identity_solver_lbfgs_learning_invscaling	0.38	0.62	0.66	0.27	0.75	0.88	SVR	0
ANN	T214+V24	ANN__paras_26_activation_identity_solver_ibfgs_learning_invscaling	0.36	0.62	0.67	0.26	0.74	0.9	SVR	1
ANN	T214+V24	ANN__paras_26_activation_identity_solver_lbfgs_learning_invscaling	0.36	0.68	0.67	0.27	0.83	0.91	SVR	2
ANN	T214+V24	ANN__paras_26_activation_identity_solver_lbfgs_learning_invscaling	0.37	0.62	0.68	0.33	0.75	0.88	SVR	3
ANN	T214+V24	ANN__paras_36_activation_logistic_solver_lbfgs_learning_adaptive	0.36	0.63	0.68	0.33	0.7	0.87	SVR	4
ANN	T214+V24	ANN__paras_9_activation_tanh_solver_lbfgs_learning_adaptive	1	-0.8	0.4	0.63	-0.56	0.4	DT	0
ANN	T214+V24	ANN__paras_14_activation_relu_solver_adam_learning_invscaling	1.77	-98.1	0.45	0.63	-0.9	0.43	DT	1
ANN	T214+V24	ANN__paras_22_activation_identity_solver_adam_learning_constant	2.43	-498.85	0.37	0.87	-2.01	0.42	DT	2
ANN	T214+V24	ANN__paras_3_activation_tanh_solver_sgd_learning_adaptive	0.71	-0.2	0.46	1.04	-0.75	0.86	DT	3
ANN	T214+V24	ANN__paras_10_activation_relu_solver_sgd_learning_constant	1.6	-57.09	0.43	0.81	-1.4	0.1	DT	4
ANN	T214+V24	ANN__paras_26_activation_identity_solver_lbfgs_learning_invscaling	0.46	0.49	0.61	0.44	0.35	0.63	Perceptron	0
ANN	T214+V24	ANN__paras_19_activation_identity_solver_sgd_learning_constant	0.52	0.04	0.65	0.46	0.22	0.74	Perceptron	1
ANN	T214+V24	ANN__paras_26_activation_identity_solver_lbfgs_learning_invscaling	0.49	0.2	0.67	0.49	0.46	0.7	Perceptron	2
ANN	T214+V24	ANN__paras_9_activation_tanh_solver_lbfgs_learning_adaptive	0.2	0.3	0.7	0.66	-0.21	0.38	Perceptron	3
ANN	T214+V24	ANN__paras_26_activation_identity_solver_lbfgs_learning_invscaling	0.51	0.43	0.6	0.24	0.84	0.93	Perceptron	4

## Sheet: Table_S4
Supplementary Table S4.The data of actual versus predicted pIC50 values used as independent validation set in best performing SVM model
Drug name	Actual_value	Predicted_value	Reference (Pubmed_IDs)
(2S)-6-amino-2-[(2S)-5-carbamimidamido-2-[(4-{[(5Z)-3-(2-hydroxyethyl)-2,4-dioxo-1,3-thiazolidin-5-ylidene]methyl}phenyl)formamido]pentanamido]-N-[(1S)-1-carbamoylpentyl]hexanamide	4.3	4.675	24083834
Schisandrin B	4.47	4.369	28338050
(2S)-6-amino-2-[(2S)-5-carbamimidamido-2-[(4-{[(5Z)-2,4-dioxo-3-(2-phenylethyl)-1,3-thiazolidin-5-ylidene]methyl}phenyl)formamido]pentanamido]-N-[(1S)-1-carbamoylpentyl]hexanamide	5.46	4.947	24083834
N1-(4-fluorophenyl)-N2-(4-methyl-2-(thiophen-2-yl) phenyl)phthalamide	5.4	5.277	27240271
Mizoribine Nucleobase	5.62	5.169	29672522
3-{[(4-chlorophenyl)methyl]sulfanyl}-5-[(4,5-dichloro-1H-imidazol-1-yl)methyl]-4-methyl-4H-1,2,4-triazole	4	3.816	19781577
N1-(4-methyl-2-(3-methyl-1H-pyrazol-5-yl)phenyl)-N2-(p- tolyl)phthalamide	4.54	5.396	27240271
N-pentyl-(1-hydroxycyclohexyl)-DNJ	5.7	5.592	17354651
4-(3-(4-(benzyloxy)phenyl)-5-(4-chlorophenyl)-4,5-dihydro-1H-pyrazol-1- yl)benzenesulfonamide	4.82	4.937	29028528
1-(4-(4-hexyl-1H-1,2,3-triazol-1-yl)phenyl)-3-(2-(trifluoromethyl)phenyl)urea)	5.57	5.976	32435411
N2-(4-fluorophenyl)-N3-(4-methyl-2-(3-methyl-1H-pyrazol- 5-yl)phenyl) pyrazine-2,3 dicarboxamide	4.58	5.102	27240271
Ribavirin	5.89	5.058	29672522
N-nonyl-deoxynojirimycin	6	6.161	17354651
4-(3-(4-(benzyloxy)phenyl)-5-(3-chlorophenyl)-4,5-dihydro-1H-pyrazol-1- yl)benzenesulfonamide	4.35	4.895	29028528
N2-(4-fluorophenyl)-N3-(4-methyl-2-(thiophen-2-yl)phenyl) pyrazine-2,3-dicarboxamide	5.34	5.522	27240271
Heparin	6.36	7.139	20851716
LE 135	5.24	5.294	20973722
(2E)-3-(3,4-dichlorophenyl)-1-[2-(3,5-diphenyl-1H-pyrazol-1-yl)-4-methyl-1,3-thiazol-5-yl]prop-2-en-1-one	4.29	4.977	19053243
Salmeterol	6.17	6.007	27572397
(2S)-N-[(5S,8S)-1-amino-11-carbamimidamido-6,7-dioxo-8-[(2E)-3-phenylprop-2-enamido]undecan-5-yl]-2-hydrazinylhexanamide	4.98	5.338	24083834
RK-33	5.44	5.776	31936642
4-[1-(4-{[1,1-biphenyl]-4-yl}-1,3-thiazol-2-yl)-5-phenyl-4,5-dihydro-1H-pyrazol-3-yl]phenol	5.07	5.428	25791449
Chloroquine ethyl phenyl Mustard	5.44	5.701	24680954
(2S)-6-amino-2-[(2S)-5-carbamimidamido-2-[(4-{[(5Z)-4-oxo-2-sulfanylidene-1,3-thiazolidin-5-ylidene]methyl}phenyl)formamido]pentanamido]-N-[(1S)-1-carbamoylpentyl]hexanamide	4.3	4.505	24083834

## Sheet: Table_S5
Supplementary Table S5. The input data for applicability domain analysis of support vector machine predictive models developed for dengue virus
SVM
Training/testing dataset						Independent Validation dataset
Actual_value	Predicted_value	Residuals	Leverage	Standardized residuals		Actual_value	Predicted_value	Residuals	Leverage	Standardized residuals
6	5.346	-0.654	0.891	-0.974724		4.3	4.675	0.375	1.08721	0.558745
4.48	5.544	1.064	1.2375	1.58579		4.47	4.369	-0.101	0.977405	-0.150489
5.31	5.18	-0.13	0.975518	-0.193753		5.46	4.947	-0.513	0.906044	-0.764363
4.64	5.407	0.767	1.1653	1.14314		5.4	5.277	-0.123	0.977222	-0.183268
4.91	4.942	0.032	1.00652	0.0476929		5.62	5.169	-0.451	0.919751	-0.671984
6.1	5.942	-0.158	0.974098	-0.235484		4	3.816	-0.184	0.954	-0.274158
4.22	4.773	0.553	1.13104	0.824193		4.54	5.396	0.856	1.18855	1.27543
6.86	6.676	-0.184	0.973178	-0.274234		5.7	5.592	-0.108	0.981053	-0.160919
5.54	5.883	0.343	1.06191	0.511209		4.82	4.937	0.117	1.02427	0.174328
4.82	4.86	0.04	1.0083	0.0596162		5.57	5.976	0.406	1.07289	0.604935
5.43	5.669	0.239	1.04401	0.356207		4.58	5.102	0.522	1.11397	0.777773
5.28	5.501	0.221	1.04186	0.329379		5.89	5.058	-0.832	0.858744	-1.23967
5.35	5.427	0.077	1.01439	0.114761		6	6.161	0.161	1.02683	0.239888
8.74	7.643	-1.097	0.874485	-1.63497		4.35	4.895	0.545	1.12529	0.812043
7.3	6.141	-1.159	0.841233	-1.72738		5.34	5.522	0.182	1.03408	0.271178
5.13	5.337	0.207	1.04035	0.308514		6.36	7.139	0.779	1.12248	1.1607
7.1	5.859	-1.241	0.825211	-1.84959		5.24	5.294	0.054	1.01031	0.0804593
5.05	5.191	0.141	1.02792	0.210147		4.29	4.977	0.687	1.16014	1.02362
4.56	5.119	0.559	1.12259	0.833136		6.17	6.007	-0.163	0.973582	-0.242868
5.44	5.084	-0.356	0.934559	-0.530584		4.98	5.338	0.358	1.07189	0.533415
5.46	5.309	-0.151	0.972344	-0.225051		5.44	5.776	0.336	1.06176	0.500636
5.92	5.576	-0.344	0.941892	-0.512699		5.07	5.428	0.358	1.07061	0.533415
5.82	5.354	-0.466	0.919931	-0.694528		5.44	5.701	0.261	1.04798	0.388887
5.6	4.863	-0.737	0.868393	-1.09843		4.3	4.505	0.205	1.04767	0.305447
4.45	4.87	0.42	1.09438	0.62597
5.97	5.429	-0.541	0.90938	-0.806309
3.94	4.659	0.719	1.18249	1.0716
5.32	5.038	-0.282	0.946992	-0.420294
4.3	4.77	0.47	1.1093	0.70049
5.36	5.489	0.129	1.02407	0.192262
5.28	4.903	-0.377	0.928598	-0.561882
5.54	5.27	-0.27	0.951264	-0.402409
6.02	5.903	-0.117	0.980565	-0.174377
4.89	4.962	0.072	1.01472	0.107309
4.73	4.534	-0.196	0.958562	-0.292119
4.45	4.366	-0.084	0.981124	-0.125194
4.55	4.287	-0.263	0.942198	-0.391976
4.6	4.509	-0.091	0.980217	-0.135627
4.44	4.871	0.431	1.09707	0.642364
5.37	5.269	-0.101	0.981192	-0.150531
4.83	5.076	0.246	1.05093	0.366639
5.05	4.767	-0.283	0.94396	-0.421784
4.93	5.079	0.149	1.03022	0.22207
4.3	4.4	0.1	1.02326	0.14904
3.3	5.017	1.717	1.5203	2.55902
5	5.33	0.33	1.066	0.491833
8.13	7.951	-0.179	0.977983	-0.266782
6.1	6.007	-0.093	0.984754	-0.138608
7.26	6.678	-0.582	0.919835	-0.867415
6.4	6.214	-0.186	0.970938	-0.277215
5.7	5.847	0.147	1.02579	0.219089
6.64	6.326	-0.314	0.952711	-0.467987
4.98	6.057	1.077	1.21627	1.60517
4.47	4.815	0.345	1.07718	0.514189
5.05	5.003	-0.047	0.990693	-0.070049
7.06	6.639	-0.421	0.940368	-0.62746
5.54	5.869	0.329	1.05939	0.490343
4.61	5.024	0.414	1.0898	0.617027
5.72	4.569	-1.151	0.798776	-1.71545
9.57	5.396	-4.174	0.563845	-6.22095
5.82	5.465	-0.355	0.939003	-0.529093
5.1	5.76	0.66	1.12941	0.983667
4.3	4.61	0.31	1.07209	0.462025
5.11	4.684	-0.426	0.916634	-0.634912
4.88	4.926	0.046	1.00943	0.0685586
4.7	4.302	-0.398	0.915319	-0.593181
4.49	4.467	-0.023	0.994878	-0.0342793
5.47	5.561	0.091	1.01664	0.135627
6.23	5.335	-0.895	0.85634	-1.33391
4.96	4.525	-0.435	0.912298	-0.648326
5.22	5.215	-0.005	0.999042	-0.00745202
4.85	4.873	0.023	1.00474	0.0342793
4.01	4.92	0.91	1.22693	1.35627
5.1	5.05	-0.05	0.990196	-0.0745202
5.7	4.51	-1.19	0.791228	-1.77358
4.91	4.282	-0.628	0.872098	-0.935974
5.32	5.349	0.029	1.00545	0.0432217
4.4	5.609	1.209	1.27477	1.8019
4.94	5.332	0.392	1.07935	0.584238
4.66	4.611	-0.049	0.989485	-0.0730298
4.96	5.312	0.352	1.07097	0.524622
6.09	5.155	-0.935	0.84647	-1.39353
4.59	5.074	0.484	1.10545	0.721356
5.1	5.066	-0.034	0.993333	-0.0506737
4.11	4.657	0.547	1.13309	0.815251
4.51	4.806	0.296	1.06563	0.44116
4.88	4.886	0.006	1.00123	0.00894242
8.34	6.589	-1.751	0.790048	-2.6097
4.85	4.611	-0.239	0.950722	-0.356207
4.77	4.798	0.028	1.00587	0.0417313
6.52	5.154	-1.366	0.790491	-2.03589
4.37	4.853	0.483	1.11053	0.719865
6.31	5.601	-0.709	0.887639	-1.0567
5.68	5.44	-0.24	0.957746	-0.357697
8.42	7.252	-1.168	0.861283	-1.74079
2.44	5.523	3.083	2.26352	4.59492
4.21	5.314	1.104	1.26223	1.64541
5.49	5.44	-0.05	0.990893	-0.0745202
3.75	5.38	1.63	1.43467	2.42936
5	4.801	-0.199	0.9602	-0.29659
4.95	5.06	0.11	1.02222	0.163944
4.85	4.97	0.12	1.02474	0.178848
5.5	5.466	-0.034	0.993818	-0.0506737
6.52	6.561	0.041	1.00629	0.0611066
5.22	5.815	0.595	1.11398	0.88679
5.08	5.115	0.035	1.00689	0.0521641
6.05	4.551	-1.499	0.752231	-2.23412
3.84	4.669	0.829	1.21589	1.23554
5.49	3.864	-1.626	0.703825	-2.4234
4.98	5.262	0.282	1.05663	0.420294
6.15	5.288	-0.862	0.859837	-1.28473
3.8	3.634	-0.166	0.956316	-0.247407
4.89	4.71	-0.18	0.96319	-0.268273
4.89	4.817	-0.073	0.985072	-0.108799
4.49	5.086	0.596	1.13274	0.888281
4.32	5.172	0.852	1.19722	1.26982
5.21	4.995	-0.215	0.958733	-0.320437
7.18	7.542	0.362	1.05042	0.539526
5.66	5.014	-0.646	0.885866	-0.962801
3.42	4.308	0.888	1.25965	1.32348
5.1	5.42	0.32	1.06275	0.476929
5.88	5.45	-0.43	0.926871	-0.640874
6.42	5.083	-1.337	0.791745	-1.99267
6.8	6.408	-0.392	0.942353	-0.584238
5.6	6.136	0.536	1.09571	0.798857
4.05	4.577	0.527	1.13012	0.785443
7.52	6.891	-0.629	0.916356	-0.937464
4.86	5.207	0.347	1.0714	0.51717
5.52	5.853	0.333	1.06033	0.496305
4.75	4.835	0.085	1.01789	0.126684
3.94	4.614	0.674	1.17107	1.00453
6.52	6.493	-0.027	0.995859	-0.0402409
6.26	5.471	-0.789	0.873962	-1.17593
5.52	4.971	-0.549	0.900543	-0.818232
5.12	5.161	0.041	1.00801	0.0611066
4.52	3.917	-0.603	0.866593	-0.898714
4.3	4.566	0.266	1.06186	0.396447
4.52	5.15	0.63	1.13938	0.938954
6.04	5.79	-0.25	0.958609	-0.372601
5.05	4.854	-0.196	0.961188	-0.292119
6.3	5.743	-0.557	0.911587	-0.830155
5.19	5.28	0.09	1.01734	0.134136
4.57	5.016	0.446	1.09759	0.66472
5.16	4.978	-0.182	0.964729	-0.271254
4.73	5.449	0.719	1.15201	1.0716
4.9	5.849	0.949	1.19367	1.41439
5.62	6.306	0.686	1.12206	1.02242
5.48	5.037	-0.443	0.919161	-0.660249
3.92	4.399	0.479	1.12219	0.713903
3.95	5.286	1.336	1.33823	1.99118
5.22	5.603	0.383	1.07337	0.570825
5.82	5.568	-0.252	0.956701	-0.375582
8	6.124	-1.876	0.7655	-2.796
4.1	4.602	0.502	1.12244	0.748183
5.1	4.71	-0.39	0.923529	-0.581258
4.85	5.408	0.558	1.11505	0.831645
4.85	5.278	0.428	1.08825	0.637893
4.62	4.365	-0.255	0.944805	-0.380053
5	5.263	0.263	1.0526	0.391976
5.44	6.584	1.144	1.21029	1.70502
4.3	4.792	0.492	1.11442	0.733279
5.68	5.136	-0.544	0.904225	-0.81078
6.05	5.548	-0.502	0.917025	-0.748183
5.28	5.197	-0.083	0.98428	-0.123704
4.8	4.869	0.069	1.01438	0.102838
5.92	4.793	-1.127	0.809628	-1.67969
4.94	4.48	-0.46	0.906883	-0.685586
5	4.979	-0.021	0.9958	-0.0312985
5.05	5.122	0.072	1.01426	0.107309
5.7	5.351	-0.349	0.938772	-0.520151
6.99	5.57	-1.42	0.796853	-2.11637
7.3	6.696	-0.604	0.91726	-0.900204
5.47	5.306	-0.164	0.970018	-0.244426
5.88	5.823	-0.057	0.990306	-0.084953
5.85	6.301	0.451	1.07709	0.672172
4.1	4.429	0.329	1.08024	0.490343
5.21	5.205	-0.005	0.99904	-0.00745202
4	3.932	-0.068	0.983	-0.101347
6.41	5.904	-0.506	0.921061	-0.754144
5.62	5.865	0.245	1.04359	0.365149
5.42	5.453	0.033	1.00609	0.0491833
4.92	4.473	-0.447	0.909146	-0.666211
4.15	5.113	0.963	1.23205	1.43526
4.27	4.202	-0.068	0.984075	-0.101347
4.57	4.997	0.427	1.09344	0.636402
5.89	5.784	-0.106	0.982003	-0.157983
4.62	4.996	0.376	1.08139	0.560392
4.57	5.022	0.452	1.09891	0.673663
5.21	5.178	-0.032	0.993858	-0.0476929
5.38	4.665	-0.715	0.8671	-1.06564
4.22	5.174	0.954	1.22607	1.42185
4.41	5.064	0.654	1.1483	0.974724
6.3	5.828	-0.472	0.925079	-0.703471
5.72	6.584	0.864	1.15105	1.28771
6.28	6.038	-0.242	0.961465	-0.360678
4.55	4.806	0.256	1.05626	0.381543
5.05	5.131	0.081	1.01604	0.120723
5.7	4.82	-0.88	0.845614	-1.31156
5.54	5.17	-0.37	0.933213	-0.551449
6.54	6.138	-0.402	0.938532	-0.599142
5.52	5.11	-0.41	0.925725	-0.611066
4.82	4.999	0.179	1.03714	0.266782
6.33	6.034	-0.296	0.953239	-0.44116
6.3	5.572	-0.728	0.884444	-1.08501
4.5	4.703	0.203	1.04511	0.302552
5.49	4.597	-0.893	0.837341	-1.33093
4	5.744	1.744	1.436	2.59926
4.3	4.665	0.365	1.08488	0.543997
5.6	5.378	-0.222	0.960357	-0.33087
5.52	5.803	0.283	1.05127	0.421784
5.52	5.427	-0.093	0.983152	-0.138608
4.85	5.261	0.411	1.08474	0.612556
5.52	5.072	-0.448	0.918841	-0.667701
4.37	4.42	0.05	1.01144	0.0745202

## Sheet: Table_S6
Supplementary Table S6. The data of actual versus predicted pIC50 values used in models’ development for dengue virus
SVM					RF					kNN					ANN
Dengue virus dataset actual and predicted pIC50					Dengue virus dataset actual and predicted pIC50					Dengue virus dataset actual and predicted pIC50					Dengue virus dataset actual and predicted pIC50
Training/Testing dataset		Independent validation dataset			Training/Testing dataset		Independent validation dataset			Training/Testing dataset		Independent validation dataset			Training/Testing dataset		Independent validation dataset
Actual_value	Predicted_value	Actual_value	Predicted_value		Actual_value	Predicted_value	Actual_value	Predicted_value		Actual_value	Predicted_value	Actual_value	Predicted_value		Actual_value	Predicted_value	Actual_value	Predicted_value
6	5.346	4.3	4.675		6	5.161	4.3	5.424		6	5.371	4.3	5.103		6	5.272	4.3	4.702
4.48	5.544	4.47	4.369		4.48	5.033	4.47	4.756		4.48	5.763	4.47	5.269		4.48	5.226	4.47	4.493
5.31	5.18	5.46	4.947		5.31	4.76	5.46	5.217		5.31	5.228	5.46	4.973		5.31	5.199	5.46	4.775
4.64	5.407	5.4	5.277		4.64	5.147	5.4	5.316		4.64	4.924	5.4	4.864		4.64	4.586	5.4	5.042
4.91	4.942	5.62	5.169		4.91	4.929	5.62	5.063		4.91	5.118	5.62	5.838		4.91	4.682	5.62	4.731
6.1	5.942	4	3.816		6.1	5.457	4	4.942		6.1	5.787	4	4.97		6.1	6.38	4	3.599
4.22	4.773	4.54	5.396		4.22	4.726	4.54	5.242		4.22	4.676	4.54	5.282		4.22	4.93	4.54	5.433
6.86	6.676	5.7	5.592		6.86	5.981	5.7	5.553		6.86	5.738	5.7	5.922		6.86	6.206	5.7	5.836
5.54	5.883	4.82	4.937		5.54	5.283	4.82	4.64		5.54	5.129	4.82	4.794		5.54	5.332	4.82	5.166
4.82	4.86	5.57	5.976		4.82	4.917	5.57	5.098		4.82	5.21	5.57	5.237		4.82	4.922	5.57	6.053
5.43	5.669	4.58	5.102		5.43	5.771	4.58	5.497		5.43	5.272	4.58	5.151		5.43	5.855	4.58	4.724
5.28	5.501	5.89	5.058		5.28	5.353	5.89	5.546		5.28	5.233	5.89	5.103		5.28	5.538	5.89	5.321
5.35	5.427	6	6.161		5.35	5.788	6	4.925		5.35	5.961	6	6.035		5.35	5.766	6	6.731
8.74	7.643	4.35	4.895		8.74	5.528	4.35	4.761		8.74	5.919	4.35	4.648		8.74	9.441	4.35	5.054
7.3	6.141	5.34	5.522		7.3	5.89	5.34	5.611		7.3	5.747	5.34	5.336		7.3	6.202	5.34	5.378
5.13	5.337	6.36	7.139		5.13	4.951	6.36	5.847		5.13	5.592	6.36	6.53		5.13	5.376	6.36	7.566
7.1	5.859	5.24	5.294		7.1	5.332	5.24	5.345		7.1	5.656	5.24	5.458		7.1	6.062	5.24	5.386
5.05	5.191	4.29	4.977		5.05	5.003	4.29	5.231		5.05	4.959	4.29	4.84		5.05	5.037	4.29	5.515
4.56	5.119	6.17	6.007		4.56	5.074	6.17	6.003		4.56	4.975	6.17	5.468		4.56	5.012	6.17	6.194
5.44	5.084	4.98	5.338		5.44	4.985	4.98	5.295		5.44	5.117	4.98	5.041		5.44	4.987	4.98	5.552
5.46	5.309	5.44	5.776		5.46	5.114	5.44	5.911		5.46	4.902	5.44	5.348		5.46	5.079	5.44	5.842
5.92	5.576	5.07	5.428		5.92	5.212	5.07	5.386		5.92	5.199	5.07	5.276		5.92	5.465	5.07	5.56
5.82	5.354	5.44	5.701		5.82	4.968	5.44	5.314		5.82	4.595	5.44	5.339		5.82	5.184	5.44	5.436
5.6	4.863	4.3	4.505		5.6	4.866	4.3	4.973		5.6	4.979	4.3	5.091		5.6	5.009	4.3	4.551
4.45	4.87				4.45	4.93				4.45	5.267				4.45	4.777
5.97	5.429				5.97	5.376				5.97	5.466				5.97	5.655
3.94	4.659				3.94	5.513				3.94	5.377				3.94	5.536
5.32	5.038				5.32	5.168				5.32	5.037				5.32	5.929
4.3	4.77				4.3	5.471				4.3	4.883				4.3	5.221
5.36	5.489				5.36	5.425				5.36	5.311				5.36	0.37
5.28	4.903				5.28	4.937				5.28	5.166				5.28	4.823
5.54	5.27				5.54	5.174				5.54	4.945				5.54	5.502
6.02	5.903				6.02	5.532				6.02	5.299				6.02	6.964
4.89	4.962				4.89	4.836				4.89	5.516				4.89	5.114
4.73	4.534				4.73	5.229				4.73	5.165				4.73	4.713
4.45	4.366				4.45	4.971				4.45	4.857				4.45	5.014
4.55	4.287				4.55	5.068				4.55	5.575				4.55	4.975
4.6	4.509				4.6	5.058				4.6	5.449				4.6	5.848
4.44	4.871				4.44	4.928				4.44	4.723				4.44	5.579
5.37	5.269				5.37	4.913				5.37	5.328				5.37	5.242
4.83	5.076				4.83	5.337				4.83	5.255				4.83	4.787
5.05	4.767				5.05	4.787				5.05	4.747				5.05	5.688
4.93	5.079				4.93	5.333				4.93	5.164				4.93	4.83
4.3	4.4				4.3	5.086				4.3	4.88				4.3	4.859
3.3	5.017				3.3	5.076				3.3	5.32				3.3	4.5
5	5.33				5	5.209				5	5.005				5	5.357
8.13	7.951				8.13	5.828				8.13	6.173				8.13	7.42
6.1	6.007				6.1	4.993				6.1	5.394				6.1	6.014
7.26	6.678				7.26	6.266				7.26	5.658				7.26	7.036
6.4	6.214				6.4	5.221				6.4	5.494				6.4	6.08
5.7	5.847				5.7	5.845				5.7	5.77				5.7	6.202
6.64	6.326				6.64	5.349				6.64	5.482				6.64	6.078
4.98	6.057				4.98	5.455				4.98	4.847				4.98	5.725
4.47	4.815				4.47	5.003				4.47	4.793				4.47	4.775
5.05	5.003				5.05	4.913				5.05	4.995				5.05	4.928
7.06	6.639				7.06	5.466				7.06	5.859				7.06	6.561
5.54	5.869				5.54	5.716				5.54	5.768				5.54	5.67
4.61	5.024				4.61	5.541				4.61	4.888				4.61	5.241
5.72	4.569				5.72	4.96				5.72	5.423				5.72	4.757
9.57	5.396				9.57	5.5				9.57	5.819				9.57	11.987
5.82	5.465				5.82	5.069				5.82	5.089				5.82	5.514
5.1	5.76				5.1	5.856				5.1	5.81				5.1	6.827
4.3	4.61				4.3	5.29				4.3	5.138				4.3	4.718
5.11	4.684				5.11	4.838				5.11	4.815				5.11	4.813
4.88	4.926				4.88	5.792				4.88	5.351				4.88	5.086
4.7	4.302				4.7	5.25				4.7	5.155				4.7	3.925
4.49	4.467				4.49	5.37				4.49	5.256				4.49	4.816
5.47	5.561				5.47	5.299				5.47	5.038				5.47	5.265
6.23	5.335				6.23	5.643				6.23	5.562				6.23	5.023
4.96	4.525				4.96	4.694				4.96	4.637				4.96	4.914
5.22	5.215				5.22	5.737				5.22	5.915				5.22	5.32
4.85	4.873				4.85	4.85				4.85	4.667				4.85	4.49
4.01	4.92				4.01	4.903				4.01	5.952				4.01	4.99
5.1	5.05				5.1	5.017				5.1	4.827				5.1	5.029
5.7	4.51				5.7	5.262				5.7	5.844				5.7	5.142
4.91	4.282				4.91	5.525				4.91	5.594				4.91	4.661
5.32	5.349				5.32	4.731				5.32	4.815				5.32	5.304
4.4	5.609				4.4	5.679				4.4	5.712				4.4	5.532
4.94	5.332				4.94	5.328				4.94	5.23				4.94	5.017
4.66	4.611				4.66	4.801				4.66	4.603				4.66	4.873
4.96	5.312				4.96	5.103				4.96	4.952				4.96	5.16
6.09	5.155				6.09	5.409				6.09	5.4				6.09	5.371
4.59	5.074				4.59	5.225				4.59	4.951				4.59	5.034
5.1	5.066				5.1	5.285				5.1	4.815				5.1	4.975
4.11	4.657				4.11	5.672				4.11	5.529				4.11	4.847
4.51	4.806				4.51	5.027				4.51	5.492				4.51	5.054
4.88	4.886				4.88	5.32				4.88	4.865				4.88	5.45
8.34	6.589				8.34	5.217				8.34	5.68				8.34	6.061
4.85	4.611				4.85	5.39				4.85	5.232				4.85	5.004
4.77	4.798				4.77	5.091				4.77	5.021				4.77	4.439
6.52	5.154				6.52	5.021				6.52	5.462				6.52	5.516
4.37	4.853				4.37	5.377				4.37	5.35				4.37	4.993
6.31	5.601				6.31	6.021				6.31	5.417				6.31	5.477
5.68	5.44				5.68	5.132				5.68	4.968				5.68	5.44
8.42	7.252				8.42	6.393				8.42	6.191				8.42	7.233
2.44	5.523				2.44	5.867				2.44	5.764				2.44	5.051
4.21	5.314				4.21	5.351				4.21	5.396				4.21	5.319
5.49	5.44				5.49	5.269				5.49	4.975				5.49	5.845
3.75	5.38				3.75	5.435				3.75	5.439				3.75	4.592
5	4.801				5	4.902				5	4.752				5	4.785
4.95	5.06				4.95	5.024				4.95	4.977				4.95	5.091
4.85	4.97				4.85	5.222				4.85	4.725				4.85	4.504
5.5	5.466				5.5	5.28				5.5	5.021				5.5	5.601
6.52	6.561				6.52	5.465				6.52	5.603				6.52	6.6
5.22	5.815				5.22	5.476				5.22	5.685				5.22	6.141
5.08	5.115				5.08	5.386				5.08	5.214				5.08	4.513
6.05	4.551				6.05	5.351				6.05	5.329				6.05	3.574
3.84	4.669				3.84	5.152				3.84	6.092				3.84	4.846
5.49	3.864				5.49	4.761				5.49	4.732				5.49	5.084
4.98	5.262				4.98	5.06				4.98	5.763				4.98	5.221
6.15	5.288				6.15	5.253				6.15	4.903				6.15	5.642
3.8	3.634				3.8	5.158				3.8	4.804				3.8	3.818
4.89	4.71				4.89	4.966				4.89	4.862				4.89	4.778
4.89	4.817				4.89	4.847				4.89	4.705				4.89	4.796
4.49	5.086				4.49	5.237				4.49	5.657				4.49	4.91
4.32	5.172				4.32	5.412				4.32	5.32				4.32	4.584
5.21	4.995				5.21	5.107				5.21	4.928				5.21	4.855
7.18	7.542				7.18	6.335				7.18	5.932				7.18	7.637
5.66	5.014				5.66	5.584				5.66	4.904				5.66	5.297
3.42	4.308				3.42	5.242				3.42	4.872				3.42	4.51
5.1	5.42				5.1	5.018				5.1	4.967				5.1	5.355
5.88	5.45				5.88	5.425				5.88	5.27				5.88	5.33
6.42	5.083				6.42	4.849				6.42	5.128				6.42	5.412
6.8	6.408				6.8	5.121				6.8	5.225				6.8	6.25
5.6	6.136				5.6	6.446				5.6	5.712				5.6	6.226
4.05	4.577				4.05	4.78				4.05	4.799				4.05	4.69
7.52	6.891				7.52	6.021				7.52	5.807				7.52	7.202
4.86	5.207				4.86	4.965				4.86	5.012				4.86	5.481
5.52	5.853				5.52	5.408				5.52	5.373				5.52	5.769
4.75	4.835				4.75	5.207				4.75	5.039				4.75	5.016
3.94	4.614				3.94	5.512				3.94	5.24				3.94	4.221
6.52	6.493				6.52	5.65				6.52	5.392				6.52	6.11
6.26	5.471				6.26	5.56				6.26	5.283				6.26	5.849
5.52	4.971				5.52	4.863				5.52	5.61				5.52	5.408
5.12	5.161				5.12	5.231				5.12	5.209				5.12	5.139
4.52	3.917				4.52	5.028				4.52	4.657				4.52	4.024
4.3	4.566				4.3	4.873				4.3	4.928				4.3	4.572
4.52	5.15				4.52	5.06				4.52	5.137				4.52	4.869
6.04	5.79				6.04	6.188				6.04	6.127				6.04	5.267
5.05	4.854				5.05	4.995				5.05	4.924				5.05	4.624
6.3	5.743				6.3	5.329				6.3	5.101				6.3	6.137
5.19	5.28				5.19	4.86				5.19	4.963				5.19	5.545
4.57	5.016				4.57	5.148				4.57	4.935				4.57	5.251
5.16	4.978				5.16	5.156				5.16	4.887				5.16	4.829
4.73	5.449				4.73	5.235				4.73	5.376				4.73	5.638
4.9	5.849				4.9	5.557				4.9	5.474				4.9	5.648
5.62	6.306				5.62	6.083				5.62	6.377				5.62	5.588
5.48	5.037				5.48	5.16				5.48	4.96				5.48	4.951
3.92	4.399				3.92	5.234				3.92	5.131				3.92	4.262
3.95	5.286				3.95	5.532				3.95	5.121				3.95	5.127
5.22	5.603				5.22	6.014				5.22	5.725				5.22	5.065
5.82	5.568				5.82	5.048				5.82	6.233				5.82	5.926
8	6.124				8	5.241				8	5.598				8	6.039
4.1	4.602				4.1	4.634				4.1	4.672				4.1	4.637
5.1	4.71				5.1	5.037				5.1	4.99				5.1	4.853
4.85	5.408				4.85	5.309				4.85	5.536				4.85	5.463
4.85	5.278				4.85	5.029				4.85	5.181				4.85	5.217
4.62	4.365				4.62	5.59				4.62	5.266				4.62	4.702
5	5.263				5	4.936				5	4.752				5	5.136
5.44	6.584				5.44	5.384				5.44	6.034				5.44	6.316
4.3	4.792				4.3	4.779				4.3	4.894				4.3	4.883
5.68	5.136				5.68	5.406				5.68	5.202				5.68	5.331
6.05	5.548				6.05	6.14				6.05	5.163				6.05	5.694
5.28	5.197				5.28	5.011				5.28	4.817				5.28	5.503
4.8	4.869				4.8	5.171				4.8	5.046				4.8	4.769
5.92	4.793				5.92	4.884				5.92	4.907				5.92	4.849
4.94	4.48				4.94	5.229				4.94	5.069				4.94	4.954
5	4.979				5	5.334				5	5.078				5	5.032
5.05	5.122				5.05	4.869				5.05	4.718				5.05	5.061
5.7	5.351				5.7	5.796				5.7	5.532				5.7	4.714
6.99	5.57				6.99	5.268				6.99	6.315				6.99	5.79
7.3	6.696				7.3	6.031				7.3	5.459				7.3	6.581
5.47	5.306				5.47	5.567				5.47	4.891				5.47	5.24
5.88	5.823				5.88	5.834				5.88	5.339				5.88	5.689
5.85	6.301				5.85	6.337				5.85	5.395				5.85	5.941
4.1	4.429				4.1	5.438				4.1	5.607				4.1	4.608
5.21	5.205				5.21	5.18				5.21	4.901				5.21	5.047
4	3.932				4	4.892				4	5.072				4	3.845
6.41	5.904				6.41	5.624				6.41	5.995				6.41	5.528
5.62	5.865				5.62	5.433				5.62	5.802				5.62	5.669
5.42	5.453				5.42	5.212				5.42	5.36				5.42	5.612
4.92	4.473				4.92	4.63				4.92	4.646				4.92	4.673
4.15	5.113				4.15	5.176				4.15	5.198				4.15	4.79
4.27	4.202				4.27	5.107				4.27	4.967				4.27	4.358
4.57	4.997				4.57	5.022				4.57	5.01				4.57	4.736
5.89	5.784				5.89	5.053				5.89	5.934				5.89	5.425
4.62	4.996				4.62	5.005				4.62	5.223				4.62	5.122
4.57	5.022				4.57	5.434				4.57	5.486				4.57	4.835
5.21	5.178				5.21	5.292				5.21	5.039				5.21	5.014
5.38	4.665				5.38	5.186				5.38	5.118				5.38	4.867
4.22	5.174				4.22	5.778				4.22	6.097				4.22	5.127
4.41	5.064				4.41	4.972				4.41	5.16				4.41	5.327
6.3	5.828				6.3	5.325				6.3	4.964				6.3	6.049
5.72	6.584				5.72	5.988				5.72	6.061				5.72	6.885
6.28	6.038				6.28	5.435				6.28	5.581				6.28	6.058
4.55	4.806				4.55	5.6				4.55	4.823				4.55	5.048
5.05	5.131				5.05	4.841				5.05	4.653				5.05	4.97
5.7	4.82				5.7	5.031				5.7	5.097				5.7	4.762
5.54	5.17				5.54	5.226				5.54	5.051				5.54	5.313
6.54	6.138				6.54	5.678				6.54	6.013				6.54	6.43
5.52	5.11				5.52	5.508				5.52	5.024				5.52	5.178
4.82	4.999				4.82	5.236				4.82	5.522				4.82	4.501
6.33	6.034				6.33	5.613				6.33	6.08				6.33	6.08
6.3	5.572				6.3	5.298				6.3	4.876				6.3	5.582
4.5	4.703				4.5	4.971				4.5	5.06				4.5	4.698
5.49	4.597				5.49	4.934				5.49	4.844				5.49	4.056
4	5.744				4	5.231				4	6.015				4	6.1
4.3	4.665				4.3	5.002				4.3	5.091				4.3	4.707
5.6	5.378				5.6	5.146				5.6	5.074				5.6	5.082
5.52	5.803				5.52	5.379				5.52	5.98				5.52	6.062
5.52	5.427				5.52	5.575				5.52	4.789				5.52	5.429
4.85	5.261				4.85	5.431				4.85	5.22				4.85	5.087
5.52	5.072				5.52	5.558				5.52	4.77				5.52	4.899
4.37	4.42				4.37	5.012				4.37	5.103				4.37	4.288

## Sheet: Table_S7
Supplementary Table S7. The data of actual versus predicted pIC50 values of decoy datasets for dengue virus
Decoyset-1			Decoyset-2			Decoyset-3			Decoyset-4			Decoyset-5			Decoyset-6
Actual_pIC50_values	Decoy_pIC50_values		Actual_pIC50_values	Decoy_pIC50_values		Actual_pIC50_values	Decoy_pIC50_values		Actual_pIC50_values	Decoy_pIC50_values		Actual_pIC50_values	Decoy_pIC50_values		Actual_pIC50_values	Decoy_pIC50_values
5.62	4.055		6.523	5.452		4.569	4.52		5.208	3.409		7.263	5.556		5.602	5.048
4.495	3.201		3.921	4.79		5.879	4.36		5.602	5.842		5.125	4.595		8.131	4.065
6.276	4.87		8.131	4.062		7.263	5.565		4.959	6.277		5.074	3.347		4.569	4.501
4.107	5.209		4.569	4.476		4.886	6.863		5.824	5.495		5.523	4.592		5.62	4.57
6.046	5.765		5.495	4.906		4.585	5.549		4.732	3.444		4.569	4.774		5.62	5.521
4.851	5.21		4.301	5.179		5.678	3.975		6.046	5.811		4.585	3.719		4.979	4.375
4.979	4.326		5.319	3.568		5.602	4.964		4.854	7.156		5.218	4.806		5.496	5.652
4.854	5.202		6.301	3.666		7.097	5.498		5.426	5.051		4.495	3.442		5.678	5.317
5.495	4.913		5.62	5.497		5.519	4.742		6.328	4.333		5.319	3.646		5.699	4.886
4.6	4.43		5.538	4.967		8.745	6.472		4	4.295		4.585	5.64		5.616	5.735
6.638	5.543		4	5.732		4.824	5.022		6.638	5.757		5.719	5.05		5	5.841
5.876	4.465		4.928	4.413		5.496	5.654		5.876	4.503		6.097	4.441		5.538	6.229
4.298	7.387		5.081	4.175		4.301	5.401		4.301	5.401		4.854	5.718		5	5.135
4	4.44		3.425	4.755		6.523	7.273		5.697	4.954		5.697	4.925		4.097	4.345
4.658	4.883		5.215	6.188		5.678	5.325		4.097	7.225		5.426	5.126		5.523	5.453
5.496	5.651		5.616	4.787		4.928	4.458		4.854	4.664		4.301	3.695		5.13	5.658
4.301	4.642		5.097	5.293		6.276	5.934		6.523	7.213		5.719	4.066		5.081	4.594
6.097	6.356		5.367	5.278		5.719	4.032		6.086	4.608		5.538	4.736		6.523	5.89
6.523	4.424		4.484	4.062		4.097	4.214		5.538	4.75		4.398	4.209		3.947	5.649
4.447	5.615		5.215	5.227		4.936	5.177		4.097	4.148		4.301	5.493		5.699	4.145
3.425	4.754		5.469	6.206		5.159	4.938		4.398	4.267		5.62	6.677		5.699	5.979
5.426	5.098		5.523	4.839		4.851	6.647		5.159	5.359		5.876	5.37		5.097	5.819
5.616	5.693		6.301	5.741		5.616	6.062		6.086	5.474		4.292	3.683		5.538	5.363
4.097	5.156		5.678	6.348		5.538	6.279		4.943	5.341		5.046	4.466		3.425	4.03
5.159	5.184		4.77	4.298		5.523	5.464		5	3.799		4.6	4.107		5.519	4.399
5.337	7.213		4.854	5.627		6.276	4.787		3.747	5.442		5.215	4.636		5.456	4.864
4.638	5.44		5.194	4.514		4.796	4.375		5.208	4.221		5.469	6.342		5.215	4.845
5.921	4.552		4.469	3.397		5.495	6.83		4.269	5.537		4.943	4.984		3.839	5.253
4.851	4.832		4	5.197		4.638	5.429		5.876	5.247		4.046	5.435		4.222	4.671
5.367	5.267		5.495	5.098		5.081	4.692		5.492	5.031		4.504	5.594		5.824	4.92
4.469	5.165		4.854	5.845		5.046	4.93		3.747	4.172		4.301	6.009		4	5.192
5.921	4.991		6	6.2		5.523	4.844		5.13	5.81		4.854	5.623		5.367	5.277
5.62	7.186		5.074	6.084		4.622	5.855		3.947	5.604		4.577	5.639		5.114	4.075
6.301	5.86		5.377	4.144		6.301	5.739		5.523	4.915		6.102	5.188		4.876	5.778
3.947	4.879		5.222	4.519		3.936	5.386		5.046	4.455		4.886	5.587		6.987	4.105
5	3.723		4.504	5.531		4.509	5.818		5.62	7.333		5.159	4.714		5.886	5.546
6.276	4.814		4.495	4.869		5.222	5.758		5.921	4.123		5.194	5.499		4.371	4.627
5.519	4.175		4.963	5.773		5	3.725		5.208	5.564		5.319	4.839		5.602	4.27
6.227	5.522		5.444	5.589		5.538	5.295		4.301	5.639		4.979	6.256		3.747	5.747
6.086	4.611		5.218	4.925		6.523	4.916		5.824	5.325		6.097	4.369		4.009	4.577
4.979	5.149		5.319	5.694		4.886	5.33		5.523	5.243		5.886	4.043		4.963	5.819
5.102	5.933		5.519	7.35		5.426	6.003		6.26	5.001		3.747	5.583		4.921	5.232
5.469	4.307		4.447	4.152		5.102	5.93		5.921	4.603		4.453	5.529		4.886	5.004
5.921	4.739		5.824	4.44		4.796	4.047		5.469	4.424		5.046	5.339		5.538	5.437
4.453	6.229		4.409	4.264		4	4.722		5.114	4.076		6.301	4.983		4.569	5.643
5.114	4.076		5.237	4.514		4.903	4.248		5.215	5.39		5.319	5.689		5.347	4.366
4.553	5.234		5.31	3.744		6.987	4.143		5.222	4.947		6.155	3.312		5	7.412
5.125	5.744		4.372	5.374		4.553	5.186		5.377	4.035		5.519	7.258		4	4.844
5.697	4.762		5.046	5.014		5.074	6.009		4.509	4.218		3.425	4.815		5.159	6.552
5.495	4.947		3.804	5.129		4.469	5.844		5.319	4.839		4.469	4.631		5	5.64
4.371	4.459		5.361	4.112		5.456	4.072		3.747	5.724		4.292	4.552		4.851	5.372
5.218	4.217		5	4.68		5.046	5.337		5.215	4.716		5	4.919		5.081	4.861
5	4.594		4.796	5.388		5.046	4.925		3.804	4.394		3.947	5.771		4.292	4.588
4.886	5.096		5.13	4.688		4.409	4.831		5.678	4.111		5.697	5.674		4.91	5.311
5.319	5.684		5.699	4.189		5.219	4.443		4.301	4.595		5.523	5.358		4.983	4.701
4.979	5.097		4.86	5.994		5.074	4.54		4	4.841		5.276	5.373		5.854	5.715
3.839	4.206		6.987	5.141		5	4.884		5.159	4.955		5.337	4.758		4.91	4.187
5	7.408		4.752	4.678		7.18	5.313		4.854	4.957		6.863	3.727		3.947	5.788
4.622	5.276		4.097	3.693		5.481	5.233		4.979	4.62		4.553	4.068		4.301	4.766
4.851	5.373		5.886	4.292		4.298	4.655		5.481	5.421		5.444	3.926		4.319	4.927
4.752	4.272		6.42	4.943		4.851	3.557		5.426	5.756		5.519	5.54		5.208	4.165
4.86	5.212		4.854	5.447		5	4.681		4.298	4.59		4.979	5.038		4.301	4.947
3.947	6.02		4.551	3.414		5.62	5.689		4.851	3.57		5.678	5.563		6.227	6.185
5	4.899		4.444	4.402		4.77	5.639		4.73	3.947		5	4.681		4.928	4.923
4	4.159		5.699	4.516		6.174	5.823		4.851	3.414		5.046	5.34		5.538	6.388
6	5.386		4.298	4.745		4.155	4.818		4.495	5.063		4.732	6.534		4.553	4.071
5.697	6.293		4.921	3.644		5.444	4.873		5.237	5.114		5.602	4.379		4.979	5.078
5.492	5.132		8.745	4.865		4.444	3.982		5.495	4.625		5.398	5.474		5.237	5.126
6.046	5.449		5.876	5.595		5.824	6.553		4.752	4.666		4.409	3.397		4.107	5.055
4.553	4.07		5.159	4.266		6.987	4.576		3.425	5.436		5.886	4.182		5.569	5.179
4.372	5.358		6.796	6.11		5.886	4.271		5.074	6.445		2.436	4.676		5.678	5.587
4.495	5.063		6.31	5.342		5.046	5.498		5.569	4.467		5.219	3.731		6.174	5.825
3.804	4.489		5.276	3.967		5.699	4.388		5.159	4.223		5	4.313		5.602	2.754
5.569	5.163		6.155	5.152		5.821	6.263		6.102	5.217		5.876	5.601		4.372	6.846
5.398	4.984		4.73	4.434		4.551	5.97		4.046	6.172		4.222	6.339		4.77	5.492
5.699	5.472		5.602	4.6		4.886	6.005		6.523	4.843		6.102	5.562		5.398	5.271
4.519	3.634		5.921	4.201		5.699	4.301		5.523	4.051		5.159	4.268		4.495	4.853
5.697	4.694		4.269	5.309		4.222	6.184		4.963	5.417		5.886	4.109		4.553	7.093
8.337	5.168		4.562	3.159		4.347	5.438		5.367	5.219		4.73	4.43		5.602	4.212
4.86	6.006		4.211	6.786		5.194	5.303		4.91	6.529		4.963	5.478		4.301	4.446
3.936	3.233		4.936	4.785		5.367	5.219		5.678	4.921		4.921	6.06		4.824	4.728
5.538	5.056		4.519	6.107		6.409	5.23		4.551	4.273		4.372	6.25		3.947	6.192
4.097	3.803		4.732	6.072		5.398	4.585		4.301	6.142		5	4.492		4.046	6.177
5.319	4.187		4.876	5.604		4.886	6.63		5.208	5.034		4.551	4.401		4.298	4.752
4.854	5.295		6	4.065		5.496	3.835		3.936	4.698		5.719	4.081		4.921	3.647
4.551	5.898		4.622	4.606		7.056	4.73		4.699	4.589		5.854	5.045		5.876	5.589
4.444	4.668		4.585	5.219		6.155	5.331		4.732	4.713		4.622	4.282		4.444	4.685
4.921	3.644		4.699	5.459		4.824	4.363		4.222	4.644		5.886	4.442		5.219	4.524
5.824	5.28		4.62	4.938		5.097	6.018		4.824	5.075		5.046	4.11		4.983	4.148
6.301	6.509		4.538	6.251		4.854	4.486		4.484	6.366		5.046	4.773		3.804	5.588
6.102	5.091		6.046	5.3		4.91	6.554		4.222	5.167		5.602	5.248		5.538	6.175
5.523	3.948		6.538	5.434		3.804	4.903		4.954	4.309		4.854	4.982		5.699	6.703
5.277	5.17		6.174	5.652		6.863	5.336		8.131	5.444		4.301	4.563		5.824	4.301
5.658	4.534		5.602	5.137		5.678	4.666		4.854	3.926		5.481	4.085		6.046	4.612
4.046	4.076		4.155	4.712		5.721	4.794		5.347	5.371		5.046	4.969		4.301	3.707
5.699	6.7		5.496	4.154		4.824	4.41		5.886	5.539		6.301	4.659		5.721	4.911
4.504	3.859		4.572	4.154		4.732	6.07		5.496	4.189		6.523	3.562		4.824	4.378
5.367	5.218		7.097	5.343		5.719	4.075		4.301	4.703		4.638	5.693		5.719	4.089
5.678	3.812		4.301	4.559		5.444	4.353		4.097	5.467		5.658	6.133		5.523	6.301
4.519	4.719		4.824	4.716		5.886	5.045		4.903	4.005		7.18	4.396		2.436	5.851
5.097	6.016		5.444	5.546		4.699	4.926		4.372	3.941		3.301	6.392		6	4.201
4.91	6.525		6.26	6.083		5.876	4.149		6.523	4.447		5.886	4.064		5.921	4.21
5.678	4.631		4.903	4.267		6	4.205		8.42	4.682		5.31	4.08		5.821	4.33
5.097	5.04		5.699	4.261		4.585	5.134		5.469	5.599		4.269	4.804		4.699	5.439
5.699	5.989		6.097	5.092		5.538	5.986		4.921	4.575		4.553	5.428		4.222	4.782
5.219	6.627		4.983	5.102		5.538	5.386		5.097	3.814		5.854	4.697		4.62	4.88
7.301	6.411		7.18	4.398		5.469	6.406		5.678	5.355		3.747	4.145		4.824	5.408
4.538	6.102		6.523	4.587		4.62	4.914		4.752	4.641		4.484	4.731		4.936	4.91
6.523	5.041		3.839	4.277		4.222	5.173		5.347	4.774		5.538	4.394		4.827	5.004
5.046	5.657		4.914	3.885		6.31	5.166		7.301	4.717		5.276	5.664		4.572	4.134
5.821	4.36		5.219	4.627		3.747	3.118		6.523	3.871		4.577	4.893		5.538	4.355
5.377	4.983		5.886	5.228		4.954	5.611		5.081	5.324		5.219	4.629		4.827	5.124
4.699	5.438		5.697	5.732		4.347	4.388		5.495	4.666		5.886	5.229		5.523	6.486
4.484	6.342		8.337	4.488		5.046	3.919		5.046	5.24		6.276	6.704		4.569	4.722
4.827	4.474		5.046	4.845		5.496	4.194		5.721	6.388		4.585	4.064		6.523	3.58
5.215	5.723		5	4.656		5.602	5.016		4.73	5.947		5.444	4.371		7.097	4.653
6.174	6.274		2.436	5.127		5.886	5.404		5.102	6.734		5.921	4.512		5.276	5.08
4.347	4.219		6.328	4.744		7.301	5.871		5.602	6.235		5.699	4.637		6.523	4.57
4.983	5.1		4	3.996		4.298	5.984		6.638	4.639		5	5.812		4.752	4.421
5.496	4.189		5.046	4.546		5.879	5.028		5.456	4.353		5.921	6.536		5.699	4.618
5.046	4.939		5.492	5.627		5.215	4.877		4.484	4.68		5.699	4.253		4.914	4.199
5.886	5.597		5.456	4.322		6.301	4.998		5.821	4.856		5.523	4.813		5.114	4.768
5.492	4.092		6.638	5.098		4.638	4.534		5.319	5.664		6.638	4.715		4.943	5.508
6.227	4.859		5.426	4.955		6.301	3.776		4.979	5.782		4.6	5.626		5.222	4.668
4.903	4.803		6.409	6.227		5.277	4.655		3.425	5.864		6.523	4.516		8.337	4.571
5.13	4.508		5.469	7.105		5.495	4.833		5.456	5.865		5.081	4.596		4.824	3.961
8.745	4.678		5.602	4.851		4.62	6.108		4.91	4.931		5.319	5.617		4.622	5.472
5.481	5.03		5.046	4.607		5.081	6.221		4.509	5.852		5.046	4.612		4.319	5.585
5.678	5.358		5.046	5.928		5.347	4.797		4.538	5.494		6.31	4.824		8.337	5.225
3.747	4.145		5.62	6.45		6.398	5.98		3.301	5.054		5.31	5.349		4.824	4.277
4.484	4.559		4.519	4.073		7.056	4.513		4.854	4.722		5.046	6.008		4.886	4.471
7.301	4.806		3.747	4.96		5.921	6.532		3.947	6.12		8.42	4.431		5.097	3.428
6.276	6.709		5.097	6.313		4.796	4.21		5.62	5.054		6.018	3.958		5.13	4.254
4.519	5.064		5.456	4.581		4.107	5.27		4.469	5.802		5.444	5.349		5.046	5.972
6.398	6.177		4.301	5.719		6.638	5.402		6.301	5.266		5	3.691		5.377	5.472
5.081	5.161		5.421	6.795		5.102	7.028		6.155	5.075		6.301	3.541		8.745	5.109
4.319	5.587		5.519	3.804		5.319	5.3		4.959	4.787		4.155	4.244		4.519	4.247
5.921	6.533		4.453	4.095		5.456	5.011		6.863	5.349		4.854	4.644		5.538	4.453
4.107	5.282		4.886	4.705		5	4.512		6.398	5.047		5.361	6.833		5.492	4.903
4.796	4.241		4.301	4.592		5.319	4.961		6	4.861		4.622	4.989		4.347	4.514
5.495	5.238		4.469	5.818		5.821	4.536		5.678	4.413		6.409	4.759		5.237	5.793
5.046	5.197		4.301	4.145		4.77	4.571		4.372	4.496		4.732	4.35		4.914	4.407
5.496	4.234		6.086	5.303		4.569	5.362		7.301	4.678		6.987	4.848		5.444	6.045
5.523	4.959		4.611	4.629		5	4.327		4.851	5.982		5.319	6.047		4.959	4.734
4.622	4.998		5.114	5.364		4.504	4.91		4.371	5.253		4.886	5.07		4.301	4.831
4.936	4.588		4.301	4.945		6	4.759		4.886	6.384		5	5.779		5.62	5.211
4.509	5.024		5.444	5.256		4.301	5.803		5.469	4.37		4.959	4.728		4.301	4.131
5.523	4.434		5.921	4.811		4.347	5.121		5.495	4.546		4.301	4.207		4.453	4.443
4.484	4.491		6.523	4.895		4.519	3.661		7.301	4.671		6.301	5.069		5.444	4.211
4.519	4.06		6.276	5.844		4	4.13		5.398	6.707		6.301	6.468		4.983	5.631
5.444	5.354		5.523	5.434		3.301	4.655		5.719	6.191		6.086	5.217		6.086	4.802
5	3.585		4.371	5.273		4	6.227		5.538	5.092		3.936	4.911		6.42	5.374
5	4.079		5.854	5.831		4.453	4.302		4.6	6.718		7.301	7.299		5.886	6.039
6.523	5.427		5.721	4.404		5	5.251		5.456	4.149		6.301	5.27		4.504	4.924
6.538	4.377		6.041	4.596		7.301	7.107		3.921	6.557		4	5.53		4.447	3.581
4.622	4.991		3.301	4.46		5.824	5.163		6.523	5.252		5.426	5.058		6.638	5.24
5.602	5.437		4.886	5.07		4.62	4.528		4.886	5.066		4.983	5.635		4.77	3.376
6.987	6.311		4.292	6.022		5.602	5.962		5.699	3.941		4.638	5.516		4.469	5.581
4.914	4.408		5.699	3.936		6.276	5.836		4.914	4.586		5.721	4.403		5.699	4.572
6.227	5.249		5.102	5.199		5.496	5.452		4.371	4.556		5.046	3.955		4.963	5.666
4.611	4.755		4.959	5.55		4.851	6.016		4.301	4.453		6.31	4.287		5.538	4.873
4.301	4.26		4.009	5.452		4.699	6.413		4.876	3.745		6.227	4.01		4.469	4.263
5.824	4.767		4.097	5.098		8.131	4.583		3.425	4.594		4.301	2.743		4.914	4.58
6.155	4.859		4.979	5.895		5.444	5.092		4.269	4.033		5.426	4.663		6.796	3.977
5.444	5.175		4.824	5.036		5.719	6.194		5.215	5.757		4.963	5.003		4.298	5.723
5.602	5.638		5.277	6.392		5.456	4.221		6	4.248		6.301	6.421		4.928	4.655
5.569	4.512		4.301	4.439		5.538	5.048		4.854	4.585		5.821	4.579		4.572	4.949
5.678	4.419		4.886	4.273		4.77	4.831		5.719	4.662		4.886	5.067		4.292	5.085
5.886	6.051		5	4.319		5.276	4.25		4.562	4.504		5.361	3.713		4.107	4.928
4.6	6.717		5.879	5.499		5.854	4.206		4.097	4.207		5.114	3.537		4.585	4.551
5.538	4.463		5.658	6.342		5.081	4.669		5.337	4.639		4.979	5.455		6.523	4.276
5.921	5.025		5.719	4.531		4.914	4.58		4.569	4.702		5.347	6.731		4.824	5.035
4.009	5.451		4.553	5.062		4	5.361		5.602	5.772		4.269	5.651		4.301	4.455
5.854	4.012		6.046	6.918		6.796	3.981		4.409	4.114		4.211	6.199		4.572	5.724
5	4.449		3.839	4.724		4.292	5.087		5.337	4.189		3.947	3.808		4.097	4.49
4.928	4.444		3.947	6.529		5.114	3.542		4.91	5.366		5.097	6.363		5.719	4.532
6.102	6.552		5.538	4.544		6.276	4.779		4.222	3.009		5.046	6.101		4.551	6.243
5.699	7.203		7.263	4.503		4.77	5.559		8.745	4.554		6.523	6.456		5.821	4.667
5.421	6.164		5.821	4.74		4.824	5.326		4.519	4.824		4.495	3.541		4.538	4.333
4.824	5.776		7.263	6.393		6.523	4.261		5.347	4.797		4.854	4.002		5.337	4.187
4.211	6.17		4.91	5.526		4.301	4.449		4.562	3.25		4	5.939		4.371	4.661
4.107	3.86		5.097	4.923		4.699	4.288		4.222	5.066		6.523	3.902		4.469	4.864
5.456	5.02		5.347	4.612		4.211	6.242		6.046	5.1		4.504	4.871		4.622	5.438
6	4.483		4.222	3.011		5.602	4.743		5.347	4.355		4.914	7.551		7.301	6.679
4.886	4.27		4.301	4.622		5.719	4.527		5.886	4.936		7.263	6.419		6.523	6.145
6.046	5.474		4.824	4.924		5.658	6.353		6.523	6.152		4.827	5		5.398	5.908
5.538	4.599		5.469	3.299		5.699	6.118		4.398	4.189		4.222	6.455		4.886	4.64
4.519	4.508		5.398	4.092		6.523	5.253		2.436	5.759		4.519	4.825		7.18	5.82
4	5.941		3.936	4.987		4.398	5.669		4.222	4.478		4.469	4.863		6.227	5.971
6.987	4.054		6.227	5.632		4.936	4.374		4.046	6.099		5.538	4.992		4.963	4.95
4.914	7.498		4.6	7.453		5.602	5.772		5.921	5.026		4.447	4.543		4.301	3.706
7.097	6.151		6.863	5.237		4.409	4.115		5.215	5.541		5.097	5.325		6.409	7.775
4.876	5.203		5.421	5.543		4.538	5.066		5.519	5.659		5.519	7.45		4.519	4.347
4.447	4.541		4.638	5.495		6.018	5.158		4.914	5.971		6.538	4.017		5.519	6.399
5.398	5.845		5.125	4.305		4.622	5.434		4.824	4.59		6.796	5.869		4.453	6.313
5.097	4.876		5.046	3.412		6	4.067		6.328	4.384		6.301	3.299		5.421	5.428
6.046	6.313		4.509	4.228		5.492	6.094		7.18	3.475		4.046	4.283		5.519	4.936
4	3.927		4.347	4.706		4.824	4.933		4.562	4.101		4.914	5.974		5.569	4.469
5.62	5.481		6.018	5.35		5.444	5.472		4.222	4.719		5.699	5.901		4.914	5.97
4.876	4.535		4.851	4.446		4.447	4.544		3.301	5.941		4.914	6.383		4.347	4.503
6.538	3.925		5.538	4.751		5.097	5.324		5.444	4.259		6.301	4.291		5.398	6.163
4.046	5.974		4.658	4.416		5.102	4.483		4.732	4.337		4.097	4.267		4.097	4.161
3.936	4.732		6.398	5.883		5.046	5.973		4.886	4.708		4.504	5.71		4.155	5.916
5.215	5.577		3.936	5.825		5.523	4.052		3.921	6.474		4.73	4.825		5.347	4.813
4.097	7.465		5.824	4.92		5.496	5.94		4.569	4.922		4.301	5.588		4.222	4.718
5.456	3.65		4.954	6.477		4.699	4.096		5.367	4.701		5.277	4.833		4	4.148
6.018	5.664		7.301	4.788		6.301	3.546		5.347	4.906		6	4.507		4.519	4.385
4.827	4.421		5.569	5.696		4.585	5.889		5.538	5.117		7.18	4.631		3.936	5.617
6.301	4.728		5.523	5.222		5.125	4.487		5.046	4.077		5.569	5.686		7.18	4.632
3.301	5.931		5.444	3.141		4.824	4.316		5.421	5.115		4.824	4.228		4.851	4.671
4.562	4.1		4.854	3.509		4.827	4.44		4.851	6.384		5.398	6.387		5.367	4.701
4	4.148		5.456	4.282		6.398	5.858		4.62	5.917		4.851	6.382		5.569	5.699
4.876	5.926		8.42	3.838		6.328	4.787		5.456	4.307		4.62	5.931		5.276	4.977
4.504	5.679		7.056	4.291		4.519	5.886		7.301	5.091		4.301	4.976		6.301	3.98
4.301	5.508		4	4.307		5.074	5.341		4.551	6.785		4.551	6.786		4.886	3.772
4.886	3.764		7.301	4.887		4.854	5.368		4.504	3.931		3.425	5.673		5.456	4.278
5.421	5.114		5.208	5.209		5.62	5.229		5.377	5.015		4.936	4.239		4.319	4.219
5.361	5.659		6.301	5.172		4.886	3.762		4.444	4.571		5.367	5.326		6.523	5.169
4.301	5.348		4.943	4.635		5.074	5.302		4	6.189		5.377	5.069		2.436	4.811
4.876	4.289		4.979	4.68		5.538	3.874		4.577	6.008		3.936	4.825		5.074	5.293
5.276	5.32		5.276	5.63		4.611	5.66		4.097	6.557		5.114	4.86		4.876	4.289
4	3.833		4.319	5.553		5.481	4.154		7.18	4.249		6.301	4.048		4.979	4.661
5.215	5.119		5.481	4.096		3.804	5.665		5.658	4.184		4.62	3.576		4.107	6.055
4.009	6.065		4.222	5.4		4.585	3.674		5.421	6.21		4.495	3.284		5.469	5.406
3.947	4.718		5	4.148		8.337	3.406		4.921	5.317		4.097	5.508		5	7.155
4.611	5.608		5.337	4.573		5.337	4.567		4.827	5.429		4.77	5.141		5.444	5.057
5.678	4.187		4.107	5.471		3.936	4.851		5.821	6.651		2.436	5.869		6.863	4.235
5.658	4.447		4.577	6.044		5.114	5.922		6.523	5.505		5.456	4.322		5.097	5.5
4.298	5.317		4.495	3.241		5.678	4.998		5.046	6.057		4.854	5.755		4.222	5.008
5.523	3.717		5.678	5.174		2.436	5.868		4.301	5.691		5.602	5.724		4.097	5.497
4.928	4.506		6.102	5.48		4.73	4.408		4.569	6.26		6.097	5.46		6.046	5.652
5.046	4.967		4.827	4.818		4.954	5.816		4.6	4.934		5.046	5.017		4.921	6.985
4.301	5.692		4.851	6.106		5.699	3.558		4.943	4.663		5.046	6.059		5.721	5.96
5.495	3.389		5.523	6.075		5.337	5.671		5.097	5.549		5.824	6.934		4.752	3.562
4.155	5.237		4.398	4.41		5.821	6.688		3.921	4.58		4.046	5.84		5.421	5.873
4.046	5.608		4.046	5.834		5.495	3.312		5.523	3.278		3.301	5.906		6.523	3.95
4.569	4.666		4.569	5.901		4.046	5.837		6.523	3.946		4.301	4.862		4.943	4.665
4.91	5.239		5.538	5.064		3.301	6.331		5.421	3.985		4.91	5.238		5.469	4.198

## Sheet: Table_S8
Supplementary Table S8. The datasets are clustered into bins using a binning clustering algorithm with similarity cut-off of 0.6 for dengue virus.
CLSZ: Bin/Cluster size; CLID: Bin/Cluster id
Binning clustering
ids	CLSZ_0.6	CLID_0.6
DrugRepV_6360	36	197
DrugRepV_6363	36	197
DrugRepV_6366	36	197
DrugRepV_6367	36	197
DrugRepV_6365	36	197
DrugRepV_6361	36	197
DrugRepV_6359	36	197
DrugRepV_6368	36	197
DrugRepV_6364	36	197
DrugRepV_6362	36	197
DrugRepV_6371	36	197
DrugRepV_6351	36	197
DrugRepV_6350	36	197
DrugRepV_6349	36	197
DrugRepV_6372	36	197
DrugRepV_6354	36	197
DrugRepV_6358	36	197
DrugRepV_6355	36	197
DrugRepV_6357	36	197
DrugRepV_6356	36	197
DrugRepV_6373	36	197
DrugRepV_6353	36	197
DrugRepV_6352	36	197
DrugRepV_6369	36	197
DrugRepV_6370	36	197
DrugRepV_6394	36	197
DrugRepV_6380	36	197
DrugRepV_6383	36	197
DrugRepV_6382	36	197
DrugRepV_6387	36	197
DrugRepV_6390	36	197
DrugRepV_6381	36	197
DrugRepV_6375	36	197
DrugRepV_6374	36	197
DrugRepV_6395	36	197
DrugRepV_6396	36	197
DrugRepV_6088	30	5
DrugRepV_6086	30	5
DrugRepV_6074	30	5
DrugRepV_6072	30	5
DrugRepV_6090	30	5
DrugRepV_6078	30	5
DrugRepV_6091	30	5
DrugRepV_6080	30	5
DrugRepV_6076	30	5
DrugRepV_6064	30	5
DrugRepV_6077	30	5
DrugRepV_6065	30	5
DrugRepV_6083	30	5
DrugRepV_6082	30	5
DrugRepV_6093	30	5
DrugRepV_6069	30	5
DrugRepV_6089	30	5
DrugRepV_6087	30	5
DrugRepV_6084	30	5
DrugRepV_6081	30	5
DrugRepV_6075	30	5
DrugRepV_6073	30	5
DrugRepV_6067	30	5
DrugRepV_6085	30	5
DrugRepV_6092	30	5
DrugRepV_6070	30	5
DrugRepV_6079	30	5
DrugRepV_6066	30	5
DrugRepV_6094	30	5
DrugRepV_6095	30	5
DrugRepV_6054	20	167
DrugRepV_6044	20	167
DrugRepV_6057	20	167
DrugRepV_6047	20	167
DrugRepV_6060	20	167
DrugRepV_6050	20	167
DrugRepV_6053	20	167
DrugRepV_6043	20	167
DrugRepV_6055	20	167
DrugRepV_6045	20	167
DrugRepV_6058	20	167
DrugRepV_6048	20	167
DrugRepV_6061	20	167
DrugRepV_6051	20	167
DrugRepV_6056	20	167
DrugRepV_6046	20	167
DrugRepV_6059	20	167
DrugRepV_6049	20	167
DrugRepV_6062	20	167
DrugRepV_6052	20	167
DrugRepV_8284	6	31
DrugRepV_8286	6	31
DrugRepV_8283	6	31
DrugRepV_8282	6	31
DrugRepV_8288	6	31
DrugRepV_8285	6	31
DrugRepV_6474	6	40
DrugRepV_6101	6	40
DrugRepV_6475	6	40
DrugRepV_6184	6	40
DrugRepV_6477	6	40
DrugRepV_6476	6	40
DrugRepV_6038	5	133
DrugRepV_6039	5	133
DrugRepV_6041	5	133
DrugRepV_6040	5	133
DrugRepV_6042	5	133
DrugRepV_6169	4	13
DrugRepV_6171	4	13
DrugRepV_6170	4	13
DrugRepV_6172	4	13
DrugRepV_6174	4	15
DrugRepV_6175	4	15
DrugRepV_6177	4	15
DrugRepV_6176	4	15
DrugRepV_6156	3	57
DrugRepV_6155	3	57
DrugRepV_6154	3	57
DrugRepV_6138	3	139
DrugRepV_6139	3	139
DrugRepV_6143	3	139
DrugRepV_6160	2	11
DrugRepV_6161	2	11
DrugRepV_5930	2	19
DrugRepV_5931	2	19
DrugRepV_5717	2	36
DrugRepV_5908	2	36
DrugRepV_6181	2	102
DrugRepV_5949	2	102
DrugRepV_6229	2	137
DrugRepV_6228	2	137
DrugRepV_6179	2	223
DrugRepV_6180	2	223
DrugRepV_6399	2	224
DrugRepV_6398	2	224
DrugRepV_6243	1	1
DrugRepV_6141	1	2
DrugRepV_6246	1	3
DrugRepV_6244	1	4
DrugRepV_5599	1	9
DrugRepV_6097	1	10
DrugRepV_7905	1	12
DrugRepV_6194	1	17
DrugRepV_5861	1	18
DrugRepV_5726	1	21
DrugRepV_5724	1	22
DrugRepV_6242	1	23
DrugRepV_6251	1	24
DrugRepV_6224	1	25
DrugRepV_6249	1	26
DrugRepV_6253	1	27
DrugRepV_6254	1	28
DrugRepV_8291	1	29
DrugRepV_8290	1	30
DrugRepV_6245	1	32
DrugRepV_6247	1	33
DrugRepV_6205	1	34
DrugRepV_5600	1	35
DrugRepV_5721	1	37
DrugRepV_5911	1	38
DrugRepV_6129	1	39
DrugRepV_8289	1	41
DrugRepV_5719	1	42
DrugRepV_6346	1	43
DrugRepV_8293	1	44
DrugRepV_8287	1	46
DrugRepV_5743	1	47
DrugRepV_5637	1	48
DrugRepV_6110	1	49
DrugRepV_5848	1	51
DrugRepV_6436	1	52
DrugRepV_5673	1	53
DrugRepV_6147	1	54
DrugRepV_5733	1	55
DrugRepV_6124	1	56
DrugRepV_5723	1	60
DrugRepV_6217	1	61
DrugRepV_5714	1	62
DrugRepV_5789	1	63
DrugRepV_6096	1	64
DrugRepV_6263	1	65
DrugRepV_6117	1	74
DrugRepV_6248	1	93
DrugRepV_5729	1	94
DrugRepV_5756	1	95
DrugRepV_5738	1	96
DrugRepV_6252	1	97
DrugRepV_6211	1	98
DrugRepV_5700	1	99
DrugRepV_5741	1	100
DrugRepV_6193	1	101
DrugRepV_6107	1	103
DrugRepV_5909	1	104
DrugRepV_5799	1	106
DrugRepV_6190	1	110
DrugRepV_6145	1	111
DrugRepV_6144	1	112
DrugRepV_5683	1	113
DrugRepV_6123	1	114
DrugRepV_5731	1	115
DrugRepV_5744	1	116
DrugRepV_5835	1	117
DrugRepV_5833	1	118
DrugRepV_6413	1	119
DrugRepV_6422	1	120
DrugRepV_6259	1	121
DrugRepV_6479	1	122
DrugRepV_6109	1	124
DrugRepV_6108	1	125
DrugRepV_5834	1	126
DrugRepV_6478	1	127
DrugRepV_5860	1	128
DrugRepV_6122	1	129
DrugRepV_6006	1	131
DrugRepV_6007	1	132
DrugRepV_6132	1	134
DrugRepV_6288	1	135
DrugRepV_6135	1	136
DrugRepV_6133	1	141
DrugRepV_6142	1	142
DrugRepV_5708	1	143
DrugRepV_5727	1	145
DrugRepV_5734	1	146
DrugRepV_5862	1	147
DrugRepV_6167	1	148
DrugRepV_6220	1	149
DrugRepV_6195	1	150
DrugRepV_6405	1	151
DrugRepV_5910	1	152
DrugRepV_6200	1	153
DrugRepV_6231	1	154
DrugRepV_6230	1	155
DrugRepV_6115	1	156
DrugRepV_6105	1	157
DrugRepV_5715	1	158
DrugRepV_5736	1	159
DrugRepV_6173	1	161
DrugRepV_6255	1	163
DrugRepV_6250	1	164
DrugRepV_6264	1	165
DrugRepV_5661	1	166
DrugRepV_6397	1	236
